# Supplementary material for: Reduced Uteroplacental Perfusion Pressure (RUPP) causes altered trophoblast differentiation and pericyte reduction in the mouse placenta labyrinth
Source: Sci Rep. 2018 Nov 21;8:17162. doi: 10.1038/s41598-018-35606-x (PMC6249310; doi:10.1038/s41598-018-35606-x)
Supplement: Supplementary file 2 — Supplemental Table 1 [file 41598_2018_35606_MOESM2_ESM.xlsx]

## Sheet: Sheet1
Transcripts Cluster Id	p-value	regulation	FCAbsolute	Fold change	Log Fold change	genbank	genesymbol	genedescription	GO_biological_process	refseq	unigene	protein_domains	entrezgene	GO(Avadis)
10419151	7.68581e-06	down	15.7422	-15.7422	-3.97657	AY316149	Ear1	eosinophil-associated, ribonuclease A family, member 1		NM_007894|NM_017388	Mm.86948///Mm.86948///Mm.86948///Mm.86948		13586	GO:0003676|GO:0004518|GO:0004519|GO:0004522|GO:0016787|GO:0003676|GO:0004518|GO:0004519|GO:0004522|GO:0016787|GO:0003676|GO:0004518|GO:0004519|GO:0004522|GO:0016787|GO:0003676|GO:0004518|GO:0004519|GO:0004522|GO:0016787
10550496	0.000977872	up	3.88539	3.88539	1.95806	BC050099	Psg22	pregnancy-specific glycoprotein 22	NM_001004152 // GO:0007565 // female pregnancy // inferred from electronic annotation /// ENSMUST00000051973 // GO:0007565 // female pregnancy // inferred from electronic annotation /// ENSMUST00000108481 // GO:0007565 // female pregnancy // inferred from electronic annotation /// BC050099 // GO:0007565 // female pregnancy // inferred from electronic annotation	NM_001004152	Mm.389833///Mm.389833///Mm.389833///Mm.389833		243862	GO:0007565|GO:0007565|GO:0007565|GO:0007565
10414262	0.00123612	down	3.40079	-3.40079	-1.76587	AF306665	Ear2	eosinophil-associated, ribonuclease A family, member 2	NM_007895 // GO:0006935 // chemotaxis // inferred from direct assay /// ENSMUST00000074839 // GO:0006935 // chemotaxis // inferred from direct assay /// AF306665 // GO:0006935 // chemotaxis // inferred from direct assay /// AF306665 // GO:0006935 // chemotaxis // inferred from direct assay /// AF306665 // GO:0006935 // chemotaxis // inferred from direct assay	NM_007895|NM_017388|NM_001012766	Mm.327386///Mm.327386///Mm.327386///Mm.327386///Mm.327386		13587	GO:0006935|GO:0006935|GO:0006935|GO:0006935|GO:0006935|GO:0003676|GO:0004518|GO:0004519|GO:0004522|GO:0016787|GO:0003676|GO:0004518|GO:0004519|GO:0004522|GO:0016787|GO:0003676|GO:0004518|GO:0004519|GO:0004522|GO:0016787|GO:0003676|GO:0004518|GO:0004519|GO:0004522|GO:0016787|GO:0003676|GO:0004518|GO:0004519|GO:0004522|GO:0016787
10550994	2.01692e-05	up	3.32156	3.32156	1.73186	L38422	Ceacam10	carcinoembryonic antigen-related cell adhesion molecule 10		NM_007675	Mm.30300///Mm.30300///Mm.30300		26366	GO:0005576|GO:0005576|GO:0005576
10576235	0.000154003	up	3.02887	3.02887	1.59878	BC003492	Dpep1	dipeptidase 1 (renal)	NM_007876 // GO:0006508 // proteolysis // inferred from electronic annotation /// ENSMUST00000019422 // GO:0006508 // proteolysis // inferred from electronic annotation /// BC003492 // GO:0006508 // proteolysis // inferred from electronic annotation	NM_007876	Mm.20388///Mm.20388///Mm.20388		13479	GO:0006508|GO:0006508|GO:0006508|GO:0005886|GO:0016020|GO:0031225|GO:0042995|GO:0005886|GO:0016020|GO:0031225|GO:0042995|GO:0005886|GO:0016020|GO:0031225|GO:0042995|GO:0008233|GO:0008235|GO:0008237|GO:0008239|GO:0008270|GO:0016787|GO:0016805|GO:0046872|GO:0008233|GO:0008235|GO:0008237|GO:0008239|GO:0008270|GO:0016787|GO:0016805|GO:0046872|GO:0008233|GO:0008235|GO:0008237|GO:0008239|GO:0008270|GO:…
10535559	0.000849436	down	2.98326	-2.98326	-1.57689	BC015459	Baiap2l1	BAI1-associated protein 2-like 1	NM_025833 // GO:0007165 // signal transduction // inferred from electronic annotation /// NM_025833 // GO:0046847 // filopodium assembly // inferred from electronic annotation /// ENSMUST00000055190 // GO:0007165 // signal transduction // inferred from electronic annotation /// ENSMUST00000055190 // GO:0046847 // filopodium assembly // inferred from electronic annotation /// BC015459 // GO:000716…	NM_025833	Mm.18814///Mm.18814///Mm.18814		66898	GO:0007165|GO:0046847|GO:0007165|GO:0046847|GO:0007165|GO:0046847|GO:0003779|GO:0008093|GO:0017124|GO:0003779|GO:0008093|GO:0017124|GO:0003779|GO:0008093|GO:0017124
10419154	0.000733045	down	2.82436	-2.82436	-1.49792	U72032|U72031|BC027557	Ear1|Ear10|Ear2|Ear12|Ear3	eosinophil-associated, ribonuclease A family, member 1 | eosinophil-associated, ribonuclease A family, member 10 | eosinophil-associated, ribonuclease A family, member 2 | eosinophil-associated, ribonuclease A family, member 12 | eosinophil-associated, ribonuclease A family, member 3	NM_007895 // GO:0006935 // chemotaxis // inferred from direct assay /// NM_007895 // GO:0006935 // chemotaxis // inferred from direct assay /// ENSMUST00000074839 // GO:0006935 // chemotaxis // inferred from direct assay /// ENSMUST00000074839 // GO:0006935 // chemotaxis // inferred from direct assay /// U72031 // GO:0006935 // chemotaxis // inferred from direct assay /// U72031 // GO:0006935 // …	NM_007894|NM_053112|NM_007895|NM_001012766|NM_017388|NM_053113	Mm.86948///Mm.429087///Mm.327386///Mm.327386///Mm.86948///Mm.429087///Mm.327386///Mm.327386///Mm.86948///Mm.327386///Mm.327386		13586 | 93725 | 13587 | 503845 | 53876	GO:0006935|GO:0006935|GO:0006935|GO:0006935|GO:0006935|GO:0006935|GO:0008150|GO:0005575|GO:0003676|GO:0004518|GO:0004519|GO:0004522|GO:0016787|GO:0004518|GO:0004519|GO:0004540|GO:0004540|GO:0016787|GO:0003676|GO:0004518|GO:0004519|GO:0004522|GO:0016787|GO:0003676|GO:0004518|GO:0004519|GO:0004522|GO:0016787|GO:0003676|GO:0004518|GO:0004519|GO:0004522|GO:0016787|GO:0004518|GO:0004519|GO:0004540|GO:…
10566272	0.00399892	up	2.64883	2.64883	1.40535	BC057014	Hbb-y	hemoglobin Y, beta-like embryonic chain	NM_008221 // GO:0006810 // transport // inferred from electronic annotation /// NM_008221 // GO:0015671 // oxygen transport // inferred from electronic annotation /// ENSMUST00000033229 // GO:0006810 // transport // inferred from electronic annotation /// ENSMUST00000033229 // GO:0015671 // oxygen transport // inferred from electronic annotation /// BC057014 // GO:0006810 // transport // inferred…	NM_008221	Mm.440164///Mm.440164///Mm.440164		15135	GO:0006810|GO:0015671|GO:0006810|GO:0015671|GO:0006810|GO:0015671|GO:0005833|GO:0005833|GO:0005833|GO:0005344|GO:0005506|GO:0019825|GO:0020037|GO:0046872|GO:0005344|GO:0005506|GO:0019825|GO:0020037|GO:0046872|GO:0005344|GO:0005506|GO:0019825|GO:0020037|GO:0046872
10552488	0.00202105	up	2.53862	2.53862	1.34404	BC002100	Klk10	kallikrein related-peptidase 10		NM_133712	Mm.46421///Mm.46421///Mm.46421		69540
10348902	0.000212089	up	2.41352	2.41352	1.27114	AY216522	Gal3st2|Gm6086	galactose-3-O-sulfotransferase 2 | predicted gene 6086	NM_199366 // GO:0009058 // biosynthetic process // inferred from electronic annotation /// ENSMUST00000094663 // GO:0009058 // biosynthetic process // inferred from electronic annotation /// AY216522 // GO:0009058 // biosynthetic process // inferred from electronic annotation /// ENSMUST00000078548 // GO:0009058 // biosynthetic process // inferred from electronic annotation	NM_199366|NM_001039219|XM_001474716	Mm.417228///Mm.443129///Mm.417228///Mm.443129///Mm.417228///Mm.443129///Mm.417228///Mm.443129		381334 | 619597	GO:0009058|GO:0009058|GO:0009058|GO:0009058|GO:0005794|GO:0016020|GO:0016021|GO:0005794|GO:0016020|GO:0016021|GO:0005794|GO:0016020|GO:0016021|GO:0005794|GO:0016020|GO:0016021|GO:0001733|GO:0016740|GO:0001733|GO:0016740|GO:0001733|GO:0016740|GO:0001733|GO:0016740
10420261	0.000304584	up	2.40659	2.40659	1.26699	BC125511	Ctsg	cathepsin G	NM_007800 // GO:0006508 // proteolysis // inferred from electronic annotation /// ENSMUST00000015583 // GO:0006508 // proteolysis // inferred from electronic annotation /// BC125511 // GO:0006508 // proteolysis // inferred from electronic annotation	NM_007800	Mm.4858///Mm.4858///Mm.4858		13035	GO:0006508|GO:0006508|GO:0006508|GO:0005882|GO:0016020|GO:0005882|GO:0016020|GO:0005882|GO:0016020|GO:0004252|GO:0005515|GO:0008233|GO:0008236|GO:0016787|GO:0004252|GO:0005515|GO:0008233|GO:0008236|GO:0016787|GO:0004252|GO:0005515|GO:0008233|GO:0008236|GO:0016787
10541753	0.00356459	up	2.35084	2.35084	1.23318	BC065170	C530028O21Rik	RIKEN cDNA C530028O21 gene		NM_175696|NM_001145927|NM_001145926	Mm.295327///Mm.295327///Mm.295327///Mm.295327///Mm.295327		319352	GO:0016020|GO:0016021|GO:0016020|GO:0016021|GO:0016020|GO:0016021|GO:0016020|GO:0016021|GO:0016020|GO:0016021
10357870	0.000855042	down	2.34359	-2.34359	-1.22872	BC019775	Prelp	proline arginine-rich end leucine-rich repeat	NM_054077 // GO:0007569 // cell aging // inferred from direct assay /// ENSMUST00000048432 // GO:0007569 // cell aging // inferred from direct assay /// BC019775 // GO:0007569 // cell aging // inferred from direct assay	NM_054077	Mm.214514///Mm.214514///Mm.214514		116847	GO:0007569|GO:0007569|GO:0007569|GO:0005576|GO:0005578|GO:0005576|GO:0005578|GO:0005576|GO:0005578|GO:0005515|GO:0005515|GO:0005515
10464471	0.0171311	up	2.27854	2.27854	1.18811	BC044055	Gal	galanin	NM_010253 // GO:0007218 // neuropeptide signaling pathway // inferred from mutant phenotype /// NM_010253 // GO:0007399 // nervous system development // inferred from mutant phenotype /// ENSMUST00000025842 // GO:0007218 // neuropeptide signaling pathway // inferred from mutant phenotype /// ENSMUST00000025842 // GO:0007399 // nervous system development // inferred from mutant phenotype /// BC044…	NM_010253	Mm.4655///Mm.4655///Mm.4655		14419	GO:0007218|GO:0007399|GO:0007218|GO:0007399|GO:0007218|GO:0007399|GO:0005576|GO:0005576|GO:0005576|GO:0005179|GO:0005179|GO:0005179
10351473	0.00242347	up	2.22735	2.22735	1.15533	DQ140178	Sh2d1b2	SH2 domain protein 1B2	NM_001033499 // GO:0018108 // peptidyl-tyrosine phosphorylation // inferred from direct assay /// NM_001033499 // GO:0045953 // negative regulation of natural killer cell mediated cytotoxicity // inferred from mutant phenotype /// NM_001033499 // GO:0050731 // positive regulation of peptidyl-tyrosine phosphorylation // inferred from direct assay /// ENSMUST00000097470 // GO:0018108 // peptidyl-ty…	NM_001033499	Mm.379942///Mm.379942///Mm.379942		545378	GO:0018108|GO:0045953|GO:0050731|GO:0018108|GO:0045953|GO:0050731|GO:0018108|GO:0045953|GO:0050731|GO:0005575|GO:0005575|GO:0005575|GO:0005515|GO:0005515|GO:0005515
10603208	0.0145702	down	2.19393	-2.19393	-1.13352	BC053704|AF026565|BC059027|AY540025|AY540027|AY540030|AY540032|AY540038|AY540040|AK160120	Mid1|LOC677593	midline 1 | similar to Midline-1 (Tripartite motif protein 18) (Midin)	NM_010797 // GO:0007026 // negative regulation of microtubule depolymerization // inferred from genetic interaction /// NM_010797 // GO:0019941 // modification-dependent protein catabolic process // inferred from electronic annotation /// NM_183151 // GO:0007026 // negative regulation of microtubule depolymerization // inferred from genetic interaction /// NM_183151 // GO:0019941 // modification-…	NM_010797|NM_183151|XR_035054	Mm.34441///Mm.34441///Mm.34441///Mm.34441///Mm.34441///Mm.34441///Mm.34441///Mm.34441///Mm.34441///Mm.34441///Mm.34441///Mm.34441///Mm.34441///Mm.34441///Mm.34441///Mm.34441///Mm.34441///Mm.34441///Mm.34441	GENSCAN00000037113 // Pfam // IPR005135 // Endonuclease/exonuclease/phosphatase	17318 | 677593	GO:0007026|GO:0019941|GO:0007026|GO:0019941|GO:0007026|GO:0019941|GO:0007026|GO:0019941|GO:0007026|GO:0019941|GO:0007026|GO:0019941|GO:0007026|GO:0019941|GO:0007026|GO:0019941|GO:0007026|GO:0019941|GO:0007026|GO:0019941|GO:0007026|GO:0019941|GO:0007026|GO:0019941|GO:0007026|GO:0019941|GO:0007026|GO:0019941|GO:0007026|GO:0019941|GO:0007026|GO:0019941|GO:0007026|GO:0019941|GO:0007026|GO:0019941|GO:…
10602756	0.0312625	up	2.18781	2.18781	1.12949	AJ245772	Smpx	small muscle protein, X-linked		NM_025357	Mm.140340///Mm.140340///Mm.140340///Mm.140340///Mm.140340		66106	GO:0005634|GO:0005737|GO:0005634|GO:0005737|GO:0005634|GO:0005737|GO:0005634|GO:0005737|GO:0005634|GO:0005737
10503835	2.41136e-05	up	2.13743	2.13743	1.09587	BC038137	Rragd	Ras-related GTP binding D	NM_027491 // GO:0008150 // biological_process // no biological data available /// ENSMUST00000098190 // GO:0008150 // biological_process // no biological data available /// ENSMUST00000029946 // GO:0008150 // biological_process // no biological data available /// BC038137 // GO:0008150 // biological_process // no biological data available /// ENSMUST00000084747 // GO:0008150 // biological_process…	NM_027491	Mm.300814///Mm.300814///Mm.300814///Mm.300814///Mm.300814		52187	GO:0008150|GO:0008150|GO:0008150|GO:0008150|GO:0008150|GO:0005634|GO:0005737|GO:0005634|GO:0005737|GO:0005634|GO:0005737|GO:0005634|GO:0005737|GO:0005634|GO:0005737|GO:0000166|GO:0005515|GO:0005525|GO:0000166|GO:0005515|GO:0005525|GO:0000166|GO:0005515|GO:0005525|GO:0000166|GO:0005515|GO:0005525|GO:0000166|GO:0005515|GO:0005525
10498921	0.00328984	up	2.10396	2.10396	1.07311	BC018390	Tdo2	tryptophan 2,3-dioxygenase	NM_019911 // GO:0006569 // tryptophan catabolic process // inferred from electronic annotation /// NM_019911 // GO:0019441 // tryptophan catabolic process to kynurenine // inferred from electronic annotation /// NM_019911 // GO:0055114 // oxidation reduction // inferred from electronic annotation /// ENSMUST00000029645 // GO:0006569 // tryptophan catabolic process // inferred from electronic anno…	NM_019911	Mm.258622///Mm.258622///Mm.258622		56720	GO:0006569|GO:0019441|GO:0055114|GO:0006569|GO:0019441|GO:0055114|GO:0006569|GO:0019441|GO:0055114|GO:0004833|GO:0005506|GO:0016491|GO:0016702|GO:0046872|GO:0004833|GO:0005506|GO:0016491|GO:0016702|GO:0046872|GO:0004833|GO:0005506|GO:0016491|GO:0016702|GO:0046872
10473331	0.00213519	up	2.10276	2.10276	1.07228	BC003993|AK132001|AK145290	Cwc22	CWC22 spliceosome-associated protein homolog (S. cerevisiae)	NM_030560 // GO:0006397 // mRNA processing // inferred from electronic annotation /// NM_030560 // GO:0008380 // RNA splicing // inferred from electronic annotation /// NM_030560 // GO:0016070 // RNA metabolic process // inferred from electronic annotation /// ENSMUST00000065889 // GO:0006397 // mRNA processing // inferred from electronic annotation /// ENSMUST00000065889 // GO:0008380 // RNA spl…	NM_030560	Mm.288151///Mm.288151///Mm.288151///Mm.288151///Mm.288151///Mm.288151///Mm.288151///Mm.288151///Mm.288151	BC003993 // Pfam // IPR003890 // Initiation factor eIF-4 gamma, middle	80744	GO:0006397|GO:0008380|GO:0016070|GO:0006397|GO:0008380|GO:0016070|GO:0006397|GO:0008380|GO:0016070|GO:0006397|GO:0008380|GO:0016070|GO:0006397|GO:0008380|GO:0016070|GO:0006397|GO:0008380|GO:0016070|GO:0006397|GO:0008380|GO:0016070|GO:0006397|GO:0008380|GO:0016070|GO:0006397|GO:0008380|GO:0016070|GO:0005634|GO:0005681|GO:0005634|GO:0005681|GO:0005634|GO:0005681|GO:0005634|GO:0005681|GO:0005634|GO:…
10473322	0.00213035	up	2.10236	2.10236	1.07201	BC003993|AK132001|AK145290	Cwc22	CWC22 spliceosome-associated protein homolog (S. cerevisiae)	NM_030560 // GO:0006397 // mRNA processing // inferred from electronic annotation /// NM_030560 // GO:0008380 // RNA splicing // inferred from electronic annotation /// NM_030560 // GO:0016070 // RNA metabolic process // inferred from electronic annotation /// ENSMUST00000065889 // GO:0006397 // mRNA processing // inferred from electronic annotation /// ENSMUST00000065889 // GO:0008380 // RNA spl…	NM_030560	Mm.288151///Mm.288151///Mm.288151///Mm.288151///Mm.288151///Mm.288151///Mm.288151///Mm.288151///Mm.288151	BC003993 // Pfam // IPR003890 // Initiation factor eIF-4 gamma, middle	80744	GO:0006397|GO:0008380|GO:0016070|GO:0006397|GO:0008380|GO:0016070|GO:0006397|GO:0008380|GO:0016070|GO:0006397|GO:0008380|GO:0016070|GO:0006397|GO:0008380|GO:0016070|GO:0006397|GO:0008380|GO:0016070|GO:0006397|GO:0008380|GO:0016070|GO:0006397|GO:0008380|GO:0016070|GO:0006397|GO:0008380|GO:0016070|GO:0005634|GO:0005681|GO:0005634|GO:0005681|GO:0005634|GO:0005681|GO:0005634|GO:0005681|GO:0005634|GO:…
10473337	0.00214947	up	2.1022	2.1022	1.0719	BC003993|AK132001|AK145290	Cwc22	CWC22 spliceosome-associated protein homolog (S. cerevisiae)	NM_030560 // GO:0006397 // mRNA processing // inferred from electronic annotation /// NM_030560 // GO:0008380 // RNA splicing // inferred from electronic annotation /// NM_030560 // GO:0016070 // RNA metabolic process // inferred from electronic annotation /// ENSMUST00000065889 // GO:0006397 // mRNA processing // inferred from electronic annotation /// ENSMUST00000065889 // GO:0008380 // RNA spl…	NM_030560	Mm.288151///Mm.288151///Mm.288151///Mm.288151///Mm.288151///Mm.288151///Mm.288151///Mm.288151///Mm.288151	BC003993 // Pfam // IPR003890 // Initiation factor eIF-4 gamma, middle	80744	GO:0006397|GO:0008380|GO:0016070|GO:0006397|GO:0008380|GO:0016070|GO:0006397|GO:0008380|GO:0016070|GO:0006397|GO:0008380|GO:0016070|GO:0006397|GO:0008380|GO:0016070|GO:0006397|GO:0008380|GO:0016070|GO:0006397|GO:0008380|GO:0016070|GO:0006397|GO:0008380|GO:0016070|GO:0006397|GO:0008380|GO:0016070|GO:0005634|GO:0005681|GO:0005634|GO:0005681|GO:0005634|GO:0005681|GO:0005634|GO:0005681|GO:0005634|GO:…
10473340	0.00215724	up	2.10195	2.10195	1.07173	BC003993|AK132001|AK145290	Cwc22	CWC22 spliceosome-associated protein homolog (S. cerevisiae)	NM_030560 // GO:0006397 // mRNA processing // inferred from electronic annotation /// NM_030560 // GO:0008380 // RNA splicing // inferred from electronic annotation /// NM_030560 // GO:0016070 // RNA metabolic process // inferred from electronic annotation /// ENSMUST00000065889 // GO:0006397 // mRNA processing // inferred from electronic annotation /// ENSMUST00000065889 // GO:0008380 // RNA spl…	NM_030560	Mm.288151///Mm.288151///Mm.288151///Mm.288151///Mm.288151///Mm.288151///Mm.288151///Mm.288151///Mm.288151	BC003993 // Pfam // IPR003890 // Initiation factor eIF-4 gamma, middle	80744	GO:0006397|GO:0008380|GO:0016070|GO:0006397|GO:0008380|GO:0016070|GO:0006397|GO:0008380|GO:0016070|GO:0006397|GO:0008380|GO:0016070|GO:0006397|GO:0008380|GO:0016070|GO:0006397|GO:0008380|GO:0016070|GO:0006397|GO:0008380|GO:0016070|GO:0006397|GO:0008380|GO:0016070|GO:0006397|GO:0008380|GO:0016070|GO:0005634|GO:0005681|GO:0005634|GO:0005681|GO:0005634|GO:0005681|GO:0005634|GO:0005681|GO:0005634|GO:…
10473334	0.00214839	up	2.10179	2.10179	1.07162	BC003993|AK132001|AK145290	Cwc22	CWC22 spliceosome-associated protein homolog (S. cerevisiae)	NM_030560 // GO:0006397 // mRNA processing // inferred from electronic annotation /// NM_030560 // GO:0008380 // RNA splicing // inferred from electronic annotation /// NM_030560 // GO:0016070 // RNA metabolic process // inferred from electronic annotation /// ENSMUST00000065889 // GO:0006397 // mRNA processing // inferred from electronic annotation /// ENSMUST00000065889 // GO:0008380 // RNA spl…	NM_030560	Mm.288151///Mm.288151///Mm.288151///Mm.288151///Mm.288151///Mm.288151///Mm.288151///Mm.288151///Mm.288151	BC003993 // Pfam // IPR003890 // Initiation factor eIF-4 gamma, middle	80744	GO:0006397|GO:0008380|GO:0016070|GO:0006397|GO:0008380|GO:0016070|GO:0006397|GO:0008380|GO:0016070|GO:0006397|GO:0008380|GO:0016070|GO:0006397|GO:0008380|GO:0016070|GO:0006397|GO:0008380|GO:0016070|GO:0006397|GO:0008380|GO:0016070|GO:0006397|GO:0008380|GO:0016070|GO:0006397|GO:0008380|GO:0016070|GO:0005634|GO:0005681|GO:0005634|GO:0005681|GO:0005634|GO:0005681|GO:0005634|GO:0005681|GO:0005634|GO:…
10473328	0.0021484	up	2.10103	2.10103	1.0711	BC003993|AK132001	Cwc22	CWC22 spliceosome-associated protein homolog (S. cerevisiae)	NM_030560 // GO:0006397 // mRNA processing // inferred from electronic annotation /// NM_030560 // GO:0008380 // RNA splicing // inferred from electronic annotation /// NM_030560 // GO:0016070 // RNA metabolic process // inferred from electronic annotation /// ENSMUST00000065889 // GO:0006397 // mRNA processing // inferred from electronic annotation /// ENSMUST00000065889 // GO:0008380 // RNA spl…	NM_030560	Mm.288151///Mm.288151///Mm.288151///Mm.288151///Mm.288151///Mm.288151///Mm.288151///Mm.288151	BC003993 // Pfam // IPR003890 // Initiation factor eIF-4 gamma, middle	80744	GO:0006397|GO:0008380|GO:0016070|GO:0006397|GO:0008380|GO:0016070|GO:0006397|GO:0008380|GO:0016070|GO:0006397|GO:0008380|GO:0016070|GO:0006397|GO:0008380|GO:0016070|GO:0006397|GO:0008380|GO:0016070|GO:0006397|GO:0008380|GO:0016070|GO:0006397|GO:0008380|GO:0016070|GO:0005634|GO:0005681|GO:0005634|GO:0005681|GO:0005634|GO:0005681|GO:0005634|GO:0005681|GO:0005634|GO:0005681|GO:0005634|GO:0005681|GO:…
10473325	0.00211973	up	2.10079	2.10079	1.07093	BC003993|AK132001|AK145290	Cwc22	CWC22 spliceosome-associated protein homolog (S. cerevisiae)	NM_030560 // GO:0006397 // mRNA processing // inferred from electronic annotation /// NM_030560 // GO:0008380 // RNA splicing // inferred from electronic annotation /// NM_030560 // GO:0016070 // RNA metabolic process // inferred from electronic annotation /// ENSMUST00000065889 // GO:0006397 // mRNA processing // inferred from electronic annotation /// ENSMUST00000065889 // GO:0008380 // RNA spl…	NM_030560	Mm.288151///Mm.288151///Mm.288151///Mm.288151///Mm.288151///Mm.288151///Mm.288151///Mm.288151///Mm.288151	BC003993 // Pfam // IPR003890 // Initiation factor eIF-4 gamma, middle	80744	GO:0006397|GO:0008380|GO:0016070|GO:0006397|GO:0008380|GO:0016070|GO:0006397|GO:0008380|GO:0016070|GO:0006397|GO:0008380|GO:0016070|GO:0006397|GO:0008380|GO:0016070|GO:0006397|GO:0008380|GO:0016070|GO:0006397|GO:0008380|GO:0016070|GO:0006397|GO:0008380|GO:0016070|GO:0006397|GO:0008380|GO:0016070|GO:0005634|GO:0005681|GO:0005634|GO:0005681|GO:0005634|GO:0005681|GO:0005634|GO:0005681|GO:0005634|GO:…
10419156	0.000398296	down	2.09938	-2.09938	-1.06996	U72031|U72032|BC027557	Ear10|Ear2|Ear12|Ear3	eosinophil-associated, ribonuclease A family, member 10 | eosinophil-associated, ribonuclease A family, member 2 | eosinophil-associated, ribonuclease A family, member 1 | eosinophil-associated, ribonuclease A family, member 12 | eosinophil-associated, ribonuclease A family, member 3	NM_007895 // GO:0006935 // chemotaxis // inferred from direct assay /// ENSMUST00000074839 // GO:0006935 // chemotaxis // inferred from direct assay /// U72031 // GO:0006935 // chemotaxis // inferred from direct assay /// NM_017388 // GO:0008150 // biological_process // no biological data available	NM_053112|NM_007895|NM_007894|NM_001012766|NM_017388|NM_053113	Mm.429087///Mm.327386///Mm.86948///Mm.86948///Mm.429087///Mm.327386///Mm.86948///Mm.327386///Mm.86948///Mm.86948		93725 | 13587 | 13586 | 503845 | 53876	GO:0006935|GO:0006935|GO:0006935|GO:0008150|GO:0005575|GO:0004518|GO:0004519|GO:0004540|GO:0004540|GO:0016787|GO:0003676|GO:0004518|GO:0004519|GO:0004522|GO:0016787|GO:0003676|GO:0004518|GO:0004519|GO:0004522|GO:0016787|GO:0003676|GO:0004518|GO:0004519|GO:0004522|GO:0016787|GO:0004518|GO:0004519|GO:0004540|GO:0004540|GO:0016787|GO:0003676|GO:0004518|GO:0004519|GO:0004522|GO:0016787|GO:0003676|GO:…
10409713	0.0139679	up	2.0841	2.0841	1.05943	BC013783	Slc28a3	solute carrier family 28 (sodium-coupled nucleoside transporter), member 3	NM_022317 // GO:0006810 // transport // inferred from electronic annotation /// NM_022317 // GO:0015860 // purine nucleoside transport // inferred from direct assay /// NM_022317 // GO:0015864 // pyrimidine nucleoside transport // inferred from direct assay /// ENSMUST00000022036 // GO:0006810 // transport // inferred from electronic annotation /// ENSMUST00000022036 // GO:0015860 // purine nucle…	NM_022317	Mm.18188///Mm.18188///Mm.18188		114304	GO:0006810|GO:0015860|GO:0015864|GO:0006810|GO:0015860|GO:0015864|GO:0006810|GO:0015860|GO:0015864|GO:0005887|GO:0016020|GO:0016021|GO:0005887|GO:0016020|GO:0016021|GO:0005887|GO:0016020|GO:0016021|GO:0001882|GO:0005415|GO:0015389|GO:0015390|GO:0001882|GO:0005415|GO:0015389|GO:0015390|GO:0001882|GO:0005415|GO:0015389|GO:0015390
10567297	0.0057018	up	2.07495	2.07495	1.05307		Itpripl2	inositol 1,4,5-triphosphate receptor interacting protein-like 2		NM_001033380	Mm.323386///Mm.323386		319622	GO:0016020|GO:0016021|GO:0016020|GO:0016021
10584615	0.00976287	up	2.06087	2.06087	1.04326	BC060694	Pvrl1	poliovirus receptor-related 1	NM_021424 // GO:0002089 // lens morphogenesis in camera-type eye // inferred from mutant phenotype /// NM_021424 // GO:0007155 // cell adhesion // inferred from electronic annotation /// NM_021424 // GO:0007156 // homophilic cell adhesion // inferred from direct assay /// NM_021424 // GO:0007157 // heterophilic cell adhesion // inferred from direct assay /// NM_021424 // GO:0044419 // interspecie…	NM_021424	Mm.335096///Mm.335096///Mm.335096		58235	GO:0002089|GO:0007155|GO:0007156|GO:0007157|GO:0044419|GO:0048593|GO:0060041|GO:0002089|GO:0007155|GO:0007156|GO:0007157|GO:0044419|GO:0048593|GO:0060041|GO:0002089|GO:0007155|GO:0007156|GO:0007157|GO:0044419|GO:0048593|GO:0060041|GO:0005886|GO:0005913|GO:0016020|GO:0016021|GO:0005886|GO:0005913|GO:0016020|GO:0016021|GO:0005886|GO:0005913|GO:0016020|GO:0016021|GO:0004872|GO:0005515|GO:0042803|GO:…
10406823	0.0032134	down	2.04829	-2.04829	-1.03442	BC054101
10552252	0.0131095	up	2.01416	2.01416	1.01018	BC085480	1600014C10Rik	RIKEN cDNA 1600014C10 gene		NM_001085385|NM_028166	Mm.187554///Mm.187554///Mm.187554///Mm.187554		72244	GO:0016020|GO:0016021|GO:0016020|GO:0016021|GO:0016020|GO:0016021|GO:0016020|GO:0016021
10349648	0.0155002	down	1.98509	-1.98509	-0.989203	BC005432	Ctse	cathepsin E	NM_007799 // GO:0006508 // proteolysis // inferred from electronic annotation /// NM_007799 // GO:0019886 // antigen processing and presentation of exogenous peptide antigen via MHC class II // inferred from direct assay /// ENSMUST00000073350 // GO:0006508 // proteolysis // inferred from electronic annotation /// ENSMUST00000073350 // GO:0019886 // antigen processing and presentation of exogenou…	NM_007799	Mm.230249///Mm.230249///Mm.230249///Mm.230249///Mm.230249		13034	GO:0006508|GO:0019886|GO:0006508|GO:0019886|GO:0006508|GO:0019886|GO:0006508|GO:0019886|GO:0006508|GO:0019886|GO:0005768|GO:0019031|GO:0005768|GO:0019031|GO:0005768|GO:0019031|GO:0005768|GO:0019031|GO:0005768|GO:0019031|GO:0004190|GO:0008233|GO:0016787|GO:0042803|GO:0004190|GO:0008233|GO:0016787|GO:0042803|GO:0004190|GO:0008233|GO:0016787|GO:0042803|GO:0004190|GO:0008233|GO:0016787|GO:0042803|GO:…
10484249	0.00956568	up	1.98282	1.98282	0.987557	BC003993|BC089523|AK129404|AK132001|AK051237|AK143352	Cwc22	CWC22 spliceosome-associated protein homolog (S. cerevisiae)	NM_030560 // GO:0006397 // mRNA processing // inferred from electronic annotation /// NM_030560 // GO:0008380 // RNA splicing // inferred from electronic annotation /// NM_030560 // GO:0016070 // RNA metabolic process // inferred from electronic annotation /// ENSMUST00000065889 // GO:0006397 // mRNA processing // inferred from electronic annotation /// ENSMUST00000065889 // GO:0008380 // RNA spl…	NM_030560	Mm.288151///Mm.288151///Mm.288151///Mm.288151///Mm.288151///Mm.288151///Mm.288151///Mm.288151///Mm.288151///Mm.288151///Mm.288151///Mm.288151	BC003993 // Pfam // IPR003890 // Initiation factor eIF-4 gamma, middle /// AK051237 // Pfam // IPR003890 // Initiation factor eIF-4 gamma, middle	80744	GO:0006397|GO:0008380|GO:0016070|GO:0006397|GO:0008380|GO:0016070|GO:0006397|GO:0008380|GO:0016070|GO:0006397|GO:0008380|GO:0016070|GO:0006397|GO:0008380|GO:0016070|GO:0006397|GO:0008380|GO:0016070|GO:0006397|GO:0008380|GO:0016070|GO:0006397|GO:0008380|GO:0016070|GO:0006397|GO:0008380|GO:0016070|GO:0006397|GO:0008380|GO:0016070|GO:0006397|GO:0008380|GO:0016070|GO:0006397|GO:0008380|GO:0016070|GO:…
10598175	0.000280891	down	1.97247	-1.97247	-0.980005	U72031|U72032	Ear10|Ear2|Ear12|Ear3	eosinophil-associated, ribonuclease A family, member 10 | eosinophil-associated, ribonuclease A family, member 2 | eosinophil-associated, ribonuclease A family, member 1 | eosinophil-associated, ribonuclease A family, member 12 | eosinophil-associated, ribonuclease A family, member 3	NM_007895 // GO:0006935 // chemotaxis // inferred from direct assay /// ENSMUST00000074839 // GO:0006935 // chemotaxis // inferred from direct assay /// U72031 // GO:0006935 // chemotaxis // inferred from direct assay /// NM_017388 // GO:0008150 // biological_process // no biological data available	NM_053112|NM_007895|NM_007894|NM_001012766|NM_017388	Mm.429087///Mm.327386///Mm.86948///Mm.429087///Mm.327386///Mm.86948///Mm.327386///Mm.86948		93725 | 13587 | 13586 | 503845 | 53876	GO:0006935|GO:0006935|GO:0006935|GO:0008150|GO:0005575|GO:0004518|GO:0004519|GO:0004540|GO:0004540|GO:0016787|GO:0003676|GO:0004518|GO:0004519|GO:0004522|GO:0016787|GO:0003676|GO:0004518|GO:0004519|GO:0004522|GO:0016787|GO:0004518|GO:0004519|GO:0004540|GO:0004540|GO:0016787|GO:0003676|GO:0004518|GO:0004519|GO:0004522|GO:0016787|GO:0003676|GO:0004518|GO:0004519|GO:0004522|GO:0016787|GO:0003676|GO:…
10348896	0.000254206	up	1.94149	1.94149	0.957164	AY216522	Gal3st2|Gm6086	galactose-3-O-sulfotransferase 2 | predicted gene 6086	NM_199366 // GO:0009058 // biosynthetic process // inferred from electronic annotation /// ENSMUST00000094663 // GO:0009058 // biosynthetic process // inferred from electronic annotation /// AY216522 // GO:0009058 // biosynthetic process // inferred from electronic annotation /// ENSMUST00000078548 // GO:0009058 // biosynthetic process // inferred from electronic annotation	NM_199366|NM_001039219|XM_001474716	Mm.417228///Mm.443129///Mm.417228///Mm.443129///Mm.417228///Mm.443129///Mm.417228///Mm.443129		381334 | 619597	GO:0009058|GO:0009058|GO:0009058|GO:0009058|GO:0005794|GO:0016020|GO:0016021|GO:0005794|GO:0016020|GO:0016021|GO:0005794|GO:0016020|GO:0016021|GO:0005794|GO:0016020|GO:0016021|GO:0001733|GO:0016740|GO:0001733|GO:0016740|GO:0001733|GO:0016740|GO:0001733|GO:0016740
10402195	0.00128209	down	1.93772	-1.93772	-0.954358	BC120793	Tc2n	tandem C2 domains, nuclear		NM_028924|NM_001082976	Mm.390521///Mm.390521///Mm.390521///Mm.390521///Mm.390521		74413	GO:0005634|GO:0005634|GO:0005634|GO:0005634|GO:0005634
10539802	0.00249557	up	1.91185	1.91185	0.934971	AF101033	Bmp10	bone morphogenetic protein 10	NM_009756 // GO:0007219 // Notch signaling pathway // inferred from direct assay /// NM_009756 // GO:0007275 // multicellular organismal development // inferred from electronic annotation /// NM_009756 // GO:0007507 // heart development // inferred from mutant phenotype /// NM_009756 // GO:0007512 // adult heart development // inferred from mutant phenotype /// NM_009756 // GO:0010614 // negative…	NM_009756	Mm.57171///Mm.57171///Mm.57171		12154	GO:0007219|GO:0007275|GO:0007507|GO:0007512|GO:0010614|GO:0010862|GO:0030509|GO:0040007|GO:0055009|GO:0055010|GO:0055010|GO:0055015|GO:0060045|GO:0060347|GO:0007219|GO:0007275|GO:0007507|GO:0007512|GO:0010614|GO:0010862|GO:0030509|GO:0040007|GO:0055009|GO:0055010|GO:0055010|GO:0055015|GO:0060045|GO:0060347|GO:0007219|GO:0007275|GO:0007507|GO:0007512|GO:0010614|GO:0010862|GO:0030509|GO:0040007|GO:…
10385036	0.0231839	up	1.91008	1.91008	0.933636	AF075291	Fgf18	fibroblast growth factor 18	NM_008005 // GO:0001503 // ossification // inferred from mutant phenotype /// NM_008005 // GO:0001525 // angiogenesis // inferred from mutant phenotype /// NM_008005 // GO:0001957 // intramembranous ossification // inferred from mutant phenotype /// NM_008005 // GO:0001958 // endochondral ossification // inferred from mutant phenotype /// NM_008005 // GO:0002063 // chondrocyte development // infe…	NM_008005	Mm.339812///Mm.339812///Mm.339812///Mm.339812		14172	GO:0001503|GO:0001525|GO:0001957|GO:0001958|GO:0002063|GO:0007165|GO:0008284|GO:0030324|GO:0030949|GO:0001503|GO:0001525|GO:0001957|GO:0001958|GO:0002063|GO:0007165|GO:0008284|GO:0030324|GO:0030949|GO:0001503|GO:0001525|GO:0001957|GO:0001958|GO:0002063|GO:0007165|GO:0008284|GO:0030324|GO:0030949|GO:0001503|GO:0001525|GO:0001957|GO:0001958|GO:0002063|GO:0007165|GO:0008284|GO:0030324|GO:0030949|GO:…
10500559	0.00631206	up	1.86579	1.86579	0.899786	BC053501	Hsd3b6	hydroxy-delta-5-steroid dehydrogenase, 3 beta- and steroid delta-isomerase 6	NM_013821 // GO:0006694 // steroid biosynthetic process // inferred from electronic annotation /// NM_013821 // GO:0006700 // C21-steroid hormone biosynthetic process // inferred from electronic annotation /// NM_013821 // GO:0008152 // metabolic process // inferred from electronic annotation /// NM_013821 // GO:0055114 // oxidation reduction // inferred from electronic annotation /// ENSMUST0000…	NM_013821	Mm.14435///Mm.14435///Mm.14435	NM_013821 // Pfam // IPR003869 // Polysaccharide biosynthesis protein CapD /// ENSMUST00000029463 // Pfam // IPR003869 // Polysaccharide biosynthesis protein CapD /// BC053501 // Pfam // IPR003869 // Polysaccharide biosynthesis protein CapD	15497	GO:0006694|GO:0006700|GO:0008152|GO:0055114|GO:0006694|GO:0006700|GO:0008152|GO:0055114|GO:0006694|GO:0006700|GO:0008152|GO:0055114|GO:0005739|GO:0005783|GO:0016020|GO:0016021|GO:0005739|GO:0005783|GO:0016020|GO:0016021|GO:0005739|GO:0005783|GO:0016020|GO:0016021|GO:0003824|GO:0003854|GO:0004769|GO:0005488|GO:0016491|GO:0016853|GO:0003824|GO:0003854|GO:0004769|GO:0005488|GO:0016491|GO:0016853|GO:…
10592044	5.18396e-05	up	1.86146	1.86146	0.896436	BC018222	Tmem45b	transmembrane protein 45b		NM_144936	Mm.390134///Mm.390134///Mm.390134		235135	GO:0016020|GO:0016021|GO:0016020|GO:0016021|GO:0016020|GO:0016021
10552462	0.000906663	up	1.85408	1.85408	0.890705	BC128019	Klk14	kallikrein related-peptidase 14	NM_174866 // GO:0006508 // proteolysis // inferred from electronic annotation /// ENSMUST00000056329 // GO:0006508 // proteolysis // inferred from electronic annotation /// BC128019 // GO:0006508 // proteolysis // inferred from electronic annotation	NM_174866	Mm.247377///Mm.247377///Mm.247377		317653	GO:0006508|GO:0006508|GO:0006508|GO:0005576|GO:0005576|GO:0005576|GO:0004252|GO:0008233|GO:0008236|GO:0016787|GO:0004252|GO:0008233|GO:0008236|GO:0016787|GO:0004252|GO:0008233|GO:0008236|GO:0016787
10579812	0.0015302	down	1.85279	-1.85279	-0.889703	BC008277	Ednra	endothelin receptor type A	NM_010332 // GO:0001569 // patterning of blood vessels // inferred from genetic interaction /// NM_010332 // GO:0001666 // response to hypoxia // inferred from mutant phenotype /// NM_010332 // GO:0001701 // in utero embryonic development // inferred from mutant phenotype /// NM_010332 // GO:0007165 // signal transduction // inferred from electronic annotation /// NM_010332 // GO:0007186 // G-pro…	NM_010332	Mm.283168///Mm.283168///Mm.283168		13617	GO:0001569|GO:0001666|GO:0001701|GO:0007165|GO:0007186|GO:0007507|GO:0007585|GO:0008217|GO:0014032|GO:0015758|GO:0030818|GO:0042310|GO:0001569|GO:0001666|GO:0001701|GO:0007165|GO:0007186|GO:0007507|GO:0007585|GO:0008217|GO:0014032|GO:0015758|GO:0030818|GO:0042310|GO:0001569|GO:0001666|GO:0001701|GO:0007165|GO:0007186|GO:0007507|GO:0007585|GO:0008217|GO:0014032|GO:0015758|GO:0030818|GO:0042310|GO:…
10420295	0.00984258	up	1.84833	1.84833	0.886221	J03257	Gzmf	granzyme F	NM_010374 // GO:0006508 // proteolysis // inferred from electronic annotation /// NM_010374 // GO:0019835 // cytolysis // inferred from electronic annotation /// ENSMUST00000022757 // GO:0006508 // proteolysis // inferred from electronic annotation /// ENSMUST00000022757 // GO:0019835 // cytolysis // inferred from electronic annotation /// J03257 // GO:0006508 // proteolysis // inferred from elec…	NM_010374	Mm.457976///Mm.457976///Mm.457976		14943	GO:0006508|GO:0019835|GO:0006508|GO:0019835|GO:0006508|GO:0019835|GO:0004252|GO:0008233|GO:0008236|GO:0016787|GO:0004252|GO:0008233|GO:0008236|GO:0016787|GO:0004252|GO:0008233|GO:0008236|GO:0016787
10359582	0.000108848	down	1.83259	-1.83259	-0.87388	AF184981	Fmo2	flavin containing monooxygenase 2	NM_018881 // GO:0006800 // oxygen and reactive oxygen species metabolic process // inferred from direct assay /// NM_018881 // GO:0055114 // oxidation reduction // inferred from electronic annotation /// ENSMUST00000111510 // GO:0006800 // oxygen and reactive oxygen species metabolic process // inferred from direct assay /// ENSMUST00000111510 // GO:0055114 // oxidation reduction // inferred from…	NM_018881	Mm.10929///Mm.10929///Mm.10929///Mm.10929		55990	GO:0006800|GO:0055114|GO:0006800|GO:0055114|GO:0006800|GO:0055114|GO:0006800|GO:0055114|GO:0005783|GO:0005792|GO:0016020|GO:0016021|GO:0031227|GO:0005783|GO:0005792|GO:0016020|GO:0016021|GO:0031227|GO:0005783|GO:0005792|GO:0016020|GO:0016021|GO:0031227|GO:0005783|GO:0005792|GO:0016020|GO:0016021|GO:0031227|GO:0000287|GO:0004497|GO:0004499|GO:0016491|GO:0050660|GO:0050661|GO:0000287|GO:0004497|GO:…
10360315	0.00217423	up	1.82047	1.82047	0.864311	DQ470838	Fcrl6	Fc receptor-like 6			Mm.439612///Mm.439612		677296	GO:0016020|GO:0016021|GO:0016020|GO:0016021
10485070	0.0417878	up	1.79641	1.79641	0.845118	M19662	Mdk	midkine	NM_010784 // GO:0007275 // multicellular organismal development // inferred from electronic annotation /// NM_010784 // GO:0008283 // cell proliferation // inferred from electronic annotation /// NM_010784 // GO:0009611 // response to wounding // inferred from direct assay /// NM_010784 // GO:0030154 // cell differentiation // inferred from electronic annotation /// NM_001012335 // GO:0007275 // …	NM_010784|NM_001012335|NM_001012336	Mm.906///Mm.906///Mm.906///Mm.906///Mm.906///Mm.906///Mm.906///Mm.906///Mm.906		17242	GO:0007275|GO:0008283|GO:0009611|GO:0030154|GO:0007275|GO:0008283|GO:0009611|GO:0030154|GO:0007275|GO:0008283|GO:0009611|GO:0030154|GO:0007275|GO:0008283|GO:0009611|GO:0030154|GO:0007275|GO:0008283|GO:0009611|GO:0030154|GO:0007275|GO:0008283|GO:0009611|GO:0030154|GO:0007275|GO:0008283|GO:0009611|GO:0030154|GO:0007275|GO:0008283|GO:0009611|GO:0030154|GO:0007275|GO:0008283|GO:0009611|GO:0030154|GO:…
10529091	0.0388279	up	1.79341	1.79341	0.842705
10408870	0.0477894	up	1.78542	1.78542	0.836261	BC125307	Tbc1d7	TBC1 domain family, member 7	NM_025935 // GO:0032313 // regulation of Rab GTPase activity // inferred from electronic annotation /// ENSMUST00000021797 // GO:0032313 // regulation of Rab GTPase activity // inferred from electronic annotation /// BC125307 // GO:0032313 // regulation of Rab GTPase activity // inferred from electronic annotation	NM_025935	Mm.269213///Mm.269213///Mm.269213		67046	GO:0032313|GO:0032313|GO:0032313|GO:0005622|GO:0005622|GO:0005622|GO:0005096|GO:0005097|GO:0005096|GO:0005097|GO:0005096|GO:0005097
10511631	0.00994602	up	1.77957	1.77957	0.831526	BC026928	Slc26a7	solute carrier family 26, member 7	NM_145947 // GO:0001696 // gastric acid secretion // inferred from direct assay /// NM_145947 // GO:0006810 // transport // inferred from electronic annotation /// NM_145947 // GO:0006811 // ion transport // inferred from electronic annotation /// NM_145947 // GO:0006820 // anion transport // inferred from mutant phenotype /// NM_145947 // GO:0006821 // chloride transport // inferred from direct …	NM_145947	Mm.296006///Mm.296006///Mm.296006	NM_145947 // Pfam // IPR006043 // Xanthine/uracil/vitamin C permease /// ENSMUST00000042221 // Pfam // IPR006043 // Xanthine/uracil/vitamin C permease /// BC026928 // Pfam // IPR006043 // Xanthine/uracil/vitamin C permease	208890	GO:0001696|GO:0006810|GO:0006811|GO:0006820|GO:0006821|GO:0008272|GO:0015701|GO:0001696|GO:0006810|GO:0006811|GO:0006820|GO:0006821|GO:0008272|GO:0015701|GO:0001696|GO:0006810|GO:0006811|GO:0006820|GO:0006821|GO:0008272|GO:0015701|GO:0005768|GO:0005886|GO:0016020|GO:0016021|GO:0016323|GO:0005768|GO:0005886|GO:0016020|GO:0016021|GO:0016323|GO:0005768|GO:0005886|GO:0016020|GO:0016021|GO:0016323|GO:…
10363475	0.000388064	up	1.77098	1.77098	0.824547	X60165	Prf1	perforin 1 (pore forming protein)	NM_011073 // GO:0019835 // cytolysis // inferred from direct assay /// ENSMUST00000035419 // GO:0019835 // cytolysis // inferred from direct assay /// X60165 // GO:0019835 // cytolysis // inferred from direct assay	NM_011073	Mm.240313///Mm.240313///Mm.240313		18646	GO:0019835|GO:0019835|GO:0019835|GO:0016020|GO:0016021|GO:0016023|GO:0016020|GO:0016021|GO:0016023|GO:0016020|GO:0016021|GO:0016023|GO:0005509|GO:0005509|GO:0005509
10355500	0.0249833	up	1.76726	1.76726	0.821516	L12447	Igfbp5	insulin-like growth factor binding protein 5	NM_010518 // GO:0001558 // regulation of cell growth // inferred from electronic annotation /// NM_010518 // GO:0001649 // osteoblast differentiation // inferred from expression pattern /// ENSMUST00000027377 // GO:0001558 // regulation of cell growth // inferred from electronic annotation /// ENSMUST00000027377 // GO:0001649 // osteoblast differentiation // inferred from expression pattern /// L…	NM_010518	Mm.405761///Mm.405761///Mm.405761		16011	GO:0001558|GO:0001649|GO:0001558|GO:0001649|GO:0001558|GO:0001649|GO:0005576|GO:0016942|GO:0005576|GO:0016942|GO:0005576|GO:0016942|GO:0005520|GO:0019838|GO:0005520|GO:0019838|GO:0005520|GO:0019838
10601581	0.0037354	down	1.76391	-1.76391	-0.818779	BC038937|AK137967	9230105E10Rik|Gm8833|Gm4992	RIKEN cDNA 9230105E10 gene | predicted gene 8833 | predicted gene 4992		NM_001146007|NM_175677|XM_142100	Mm.425502///Mm.425502///Mm.425502///Mm.425502///Mm.302715	XM_142100 // Pfam // IPR004244 // L1 transposable element	319236 | 667823 | 245575	GO:0008270|GO:0046872|GO:0008270|GO:0046872|GO:0008270|GO:0046872|GO:0008270|GO:0046872
10355310	0.00514787	up	1.75919	1.75919	0.814912		Gm8840	predicted gene 8840		XR_032645			667842
10420302	0.00287584	up	1.75756	1.75756	0.813577	M18459	Gzmc	granzyme C	NM_010371 // GO:0006508 // proteolysis // inferred from electronic annotation /// NM_010371 // GO:0019835 // cytolysis // inferred from electronic annotation /// ENSMUST00000015585 // GO:0006508 // proteolysis // inferred from electronic annotation /// ENSMUST00000015585 // GO:0019835 // cytolysis // inferred from electronic annotation /// M18459 // GO:0006508 // proteolysis // inferred from elec…	NM_010371	Mm.14465///Mm.14465///Mm.14465		14940	GO:0006508|GO:0019835|GO:0006508|GO:0019835|GO:0006508|GO:0019835|GO:0004252|GO:0008233|GO:0008236|GO:0016787|GO:0004252|GO:0008233|GO:0008236|GO:0016787|GO:0004252|GO:0008233|GO:0008236|GO:0016787
10476945	0.0124526	up	1.75034	1.75034	0.807635	BC117047	Cst7	cystatin F (leukocystatin)		NM_009977	Mm.12965///Mm.12965///Mm.12965		13011	GO:0005576|GO:0005576|GO:0005576|GO:0004869|GO:0030414|GO:0004869|GO:0030414|GO:0004869|GO:0030414
10423005	0.0330334	down	1.74889	-1.74889	-0.806441	BC025940	Ugt3a1	UDP glycosyltransferases 3 family, polypeptide A1	NM_207216 // GO:0008152 // metabolic process // inferred from electronic annotation /// ENSMUST00000022861 // GO:0008152 // metabolic process // inferred from electronic annotation /// BC025940 // GO:0008152 // metabolic process // inferred from electronic annotation	NM_207216		NM_207216 // Pfam // IPR007235 // Glycosyltransferase 28, C-terminal /// ENSMUST00000022861 // Pfam // IPR007235 // Glycosyltransferase 28, C-terminal /// BC025940 // Pfam // IPR007235 // Glycosyltransferase 28, C-terminal	105887	GO:0008152|GO:0008152|GO:0008152|GO:0016020|GO:0016021|GO:0016020|GO:0016021|GO:0016020|GO:0016021|GO:0015020|GO:0016740|GO:0016757|GO:0016758|GO:0015020|GO:0016740|GO:0016757|GO:0016758|GO:0015020|GO:0016740|GO:0016757|GO:0016758
10349744	0.03937	up	1.73628	1.73628	0.795998	BC031381	Slc45a3	solute carrier family 45, member 3	NM_145977 // GO:0006810 // transport // inferred from electronic annotation /// ENSMUST00000027695 // GO:0006810 // transport // inferred from electronic annotation /// ENSMUST00000065693 // GO:0006810 // transport // inferred from electronic annotation /// BC031381 // GO:0006810 // transport // inferred from electronic annotation	NM_145977	Mm.200307///Mm.200307///Mm.200307///Mm.200307	NM_145977 // Pfam // IPR011701 // Major facilitator superfamily MFS_1 /// ENSMUST00000027695 // Pfam // IPR011701 // Major facilitator superfamily MFS_1 /// ENSMUST00000065693 // Pfam // IPR011701 // Major facilitator superfamily MFS_1 /// BC031381 // Pfam // IPR011701 // Major facilitator superfamily MFS_1	212980	GO:0006810|GO:0006810|GO:0006810|GO:0006810|GO:0016020|GO:0016021|GO:0016020|GO:0016021|GO:0016020|GO:0016021|GO:0016020|GO:0016021
10467508	0.0255997	up	1.73481	1.73481	0.794776	Y17159	Blnk	B-cell linker	NM_008528 // GO:0042113 // B cell activation // inferred from electronic annotation /// ENSMUST00000054769 // GO:0042113 // B cell activation // inferred from electronic annotation /// Y17159 // GO:0042113 // B cell activation // inferred from electronic annotation /// ENSMUST00000117695 // GO:0042113 // B cell activation // inferred from electronic annotation	NM_008528	Mm.9749///Mm.9749///Mm.9749///Mm.9749		17060	GO:0042113|GO:0042113|GO:0042113|GO:0042113|GO:0005737|GO:0005886|GO:0016020|GO:0005737|GO:0005886|GO:0016020|GO:0005737|GO:0005886|GO:0016020|GO:0005737|GO:0005886|GO:0016020|GO:0005515|GO:0005515|GO:0005515|GO:0005515
10508800	0.0377336	up	1.72811	1.72811	0.789195	AY140896|BC066867|AY140895|FJ654104|U63133	LOC433762						433762
10407467	0.0215009	up	1.72089	1.72089	0.783153	U68535	Akr1e1	aldo-keto reductase family 1, member E1	NM_018859 // GO:0055114 // oxidation reduction // inferred from electronic annotation /// ENSMUST00000091848 // GO:0055114 // oxidation reduction // inferred from electronic annotation /// U68535 // GO:0055114 // oxidation reduction // inferred from electronic annotation /// ENSMUST00000110692 // GO:0055114 // oxidation reduction // inferred from electronic annotation /// ENSMUST00000110691 // GO…	NM_018859	Mm.251908///Mm.251908///Mm.251908///Mm.251908///Mm.251908///Mm.251908		56043	GO:0055114|GO:0055114|GO:0055114|GO:0055114|GO:0055114|GO:0055114|GO:0005737|GO:0005737|GO:0005737|GO:0005737|GO:0005737|GO:0005737|GO:0016491|GO:0050571|GO:0016491|GO:0050571|GO:0016491|GO:0050571|GO:0016491|GO:0050571|GO:0016491|GO:0050571|GO:0016491|GO:0050571
10573865	0.0385467	up	1.7193	1.7193	0.781822	AY140896|BC066867|AY140895|FJ654104|U63133	LOC433762						433762
10597420	0.00614827	up	1.70917	1.70917	0.773293	X90862	Ccr4	chemokine (C-C motif) receptor 4	NM_009916 // GO:0001764 // neuron migration // inferred from mutant phenotype /// NM_009916 // GO:0002507 // tolerance induction // inferred from mutant phenotype /// NM_009916 // GO:0006935 // chemotaxis // inferred from mutant phenotype /// NM_009916 // GO:0006954 // inflammatory response // inferred from mutant phenotype /// NM_009916 // GO:0007165 // signal transduction // inferred from elect…	NM_009916	Mm.1337///Mm.1337///Mm.1337		12773	GO:0001764|GO:0002507|GO:0006935|GO:0006954|GO:0007165|GO:0007186|GO:0001764|GO:0002507|GO:0006935|GO:0006954|GO:0007165|GO:0007186|GO:0001764|GO:0002507|GO:0006935|GO:0006954|GO:0007165|GO:0007186|GO:0005886|GO:0016020|GO:0016021|GO:0005886|GO:0016020|GO:0016021|GO:0005886|GO:0016020|GO:0016021|GO:0004871|GO:0004872|GO:0004930|GO:0016493|GO:0004871|GO:0004872|GO:0004930|GO:0016493|GO:0004871|GO:…
10349922	0.000792258	down	1.70324	-1.70324	-0.768284	BC061053|BC011473	Ren1|Ren2	renin 1 structural | renin 2 tandem duplication of Ren1	NM_031192 // GO:0002003 // angiotensin maturation // inferred from mutant phenotype /// NM_031192 // GO:0002016 // regulation of blood volume by renin-angiotensin // inferred from mutant phenotype /// NM_031192 // GO:0006508 // proteolysis // inferred from electronic annotation /// NM_031192 // GO:0008065 // establishment of blood-nerve barrier // inferred from mutant phenotype /// NM_031192 // G…	NM_031192|NM_031193	Mm.220955///Mm.220955///Mm.220955///Mm.220955///Mm.220955		19701 | 19702	GO:0002003|GO:0002016|GO:0006508|GO:0008065|GO:0009755|GO:0042756|GO:0048469|GO:0006508|GO:0002003|GO:0002016|GO:0006508|GO:0008065|GO:0009755|GO:0042756|GO:0048469|GO:0002003|GO:0002016|GO:0006508|GO:0008065|GO:0009755|GO:0042756|GO:0048469|GO:0006508|GO:0002003|GO:0002016|GO:0006508|GO:0008065|GO:0009755|GO:0042756|GO:0048469|GO:0002003|GO:0002016|GO:0006508|GO:0008065|GO:0009755|GO:0042756|GO:…
10372410	0.000229467	up	1.69836	1.69836	0.764146	BC098231|BC089510	Glipr1|Krr1	GLI pathogenesis-related 1 (glioma) | KRR1, small subunit (SSU) processome component, homolog (yeast)	NM_178610 // GO:0006364 // rRNA processing // inferred from electronic annotation /// NM_178610 // GO:0042254 // ribosome biogenesis // inferred from electronic annotation /// ENSMUST00000075924 // GO:0006364 // rRNA processing // inferred from electronic annotation /// ENSMUST00000075924 // GO:0042254 // ribosome biogenesis // inferred from electronic annotation /// BC089510 // GO:0006364 // rRN…	NM_028608|NM_178610	Mm.173790///Mm.34606///Mm.173790///Mm.34606///Mm.173790///Mm.34606///Mm.34606		73690 | 52705	GO:0006364|GO:0042254|GO:0006364|GO:0042254|GO:0006364|GO:0042254|GO:0006364|GO:0042254|GO:0005576|GO:0016020|GO:0016021|GO:0005634|GO:0030529|GO:0005576|GO:0016020|GO:0016021|GO:0005634|GO:0030529|GO:0005576|GO:0016020|GO:0016021|GO:0005634|GO:0030529|GO:0005634|GO:0030529|GO:0003723|GO:0003723|GO:0003723|GO:0003723
10414612	0.0016664	up	1.69261	1.69261	0.759252	BC113769	Slc39a2	solute carrier family 39 (zinc transporter), member 2	NM_001039676 // GO:0006829 // zinc ion transport // inferred from direct assay /// ENSMUST00000047726 // GO:0006829 // zinc ion transport // inferred from direct assay /// BC113769 // GO:0006829 // zinc ion transport // inferred from direct assay	NM_001039676	Mm.281343///Mm.281343///Mm.281343		214922	GO:0006829|GO:0006829|GO:0006829|GO:0005575|GO:0005575|GO:0005575|GO:0005385|GO:0005385|GO:0005385
10568873	0.0350161	up	1.68877	1.68877	0.755973	BC025584	Adam8	a disintegrin and metallopeptidase domain 8	NM_007403 // GO:0006508 // proteolysis // inferred from electronic annotation /// NM_007403 // GO:0007229 // integrin-mediated signaling pathway // inferred from electronic annotation /// NM_007403 // GO:0016337 // cell-cell adhesion // inferred from direct assay /// ENSMUST00000026546 // GO:0006508 // proteolysis // inferred from electronic annotation /// ENSMUST00000026546 // GO:0007229 // inte…	NM_007403	Mm.15969///Mm.15969///Mm.15969///Mm.15969///Mm.15969	NM_007403 // Pfam // IPR013111 // EGF, extracellular /// ENSMUST00000026546 // Pfam // IPR013111 // EGF, extracellular /// BC025584 // Pfam // IPR013111 // EGF, extracellular /// ENSMUST00000106069 // Pfam // IPR013111 // EGF, extracellular /// ENSMUST00000106070 // Pfam // IPR013111 // EGF, extracellular /// GENSCAN00000024195 // Pfam // IPR013111 // EGF, extracellular	11501	GO:0006508|GO:0007229|GO:0016337|GO:0006508|GO:0007229|GO:0016337|GO:0006508|GO:0007229|GO:0016337|GO:0006508|GO:0007229|GO:0016337|GO:0006508|GO:0007229|GO:0016337|GO:0005886|GO:0016020|GO:0016021|GO:0005886|GO:0016020|GO:0016021|GO:0005886|GO:0016020|GO:0016021|GO:0005886|GO:0016020|GO:0016021|GO:0005886|GO:0016020|GO:0016021|GO:0004222|GO:0008233|GO:0008237|GO:0008270|GO:0016787|GO:0046872|GO:…
10357594	0.00765073	up	1.6848	1.6848	0.752579	BC089605	Rassf5	Ras association (RalGDS/AF-6) domain family member 5	NM_018750 // GO:0006915 // apoptosis // inferred from electronic annotation /// NM_018750 // GO:0007165 // signal transduction // inferred from electronic annotation /// NM_018750 // GO:0007242 // intracellular signaling cascade // inferred from electronic annotation /// ENSMUST00000027688 // GO:0006915 // apoptosis // inferred from electronic annotation /// ENSMUST00000027688 // GO:0007165 // si…	NM_018750	Mm.248291///Mm.248291///Mm.248291///Mm.248291///Mm.248291		54354	GO:0006915|GO:0007165|GO:0007242|GO:0006915|GO:0007165|GO:0007242|GO:0006915|GO:0007165|GO:0007242|GO:0006915|GO:0007165|GO:0007242|GO:0006915|GO:0007165|GO:0007242|GO:0005575|GO:0005737|GO:0005874|GO:0005575|GO:0005737|GO:0005874|GO:0005575|GO:0005737|GO:0005874|GO:0005575|GO:0005737|GO:0005874|GO:0005575|GO:0005737|GO:0005874|GO:0005515|GO:0008270|GO:0019992|GO:0042802|GO:0046872|GO:0005515|GO:…
10507137	0.0448456	down	1.68352	-1.68352	-0.751484	BC013542	Pdzk1ip1	PDZK1 interacting protein 1	NM_026018 // GO:0008150 // biological_process // no biological data available /// ENSMUST00000030488 // GO:0008150 // biological_process // no biological data available /// ENSMUST00000106548 // GO:0008150 // biological_process // no biological data available /// BC013542 // GO:0008150 // biological_process // no biological data available	NM_026018	Mm.30181///Mm.30181///Mm.30181///Mm.30181		67182	GO:0008150|GO:0008150|GO:0008150|GO:0008150|GO:0016020|GO:0016021|GO:0016020|GO:0016021|GO:0016020|GO:0016021|GO:0016020|GO:0016021|GO:0003674|GO:0003674|GO:0003674|GO:0003674
10422635	0.00491588	down	1.68115	-1.68115	-0.749449	BC011251	C6	complement component 6	NM_016704 // GO:0001701 // in utero embryonic development // inferred from genetic interaction /// ENSMUST00000022788 // GO:0001701 // in utero embryonic development // inferred from genetic interaction /// BC011251 // GO:0001701 // in utero embryonic development // inferred from genetic interaction	NM_016704	Mm.20247///Mm.20247///Mm.20247		12274	GO:0001701|GO:0001701|GO:0001701
10599853	0.0485817	up	1.67524	1.67524	0.744364	BC052689	Ldoc1	leucine zipper, down-regulated in cancer 1		NM_001018087	Mm.23468///Mm.23468///Mm.23468		434784	GO:0005634|GO:0005634|GO:0005634
10509163	0.0409748	up	1.6709	1.6709	0.740627	M60523	Id3	inhibitor of DNA binding 3	NM_008321 // GO:0000122 // negative regulation of transcription from RNA polymerase II promoter // inferred from direct assay /// NM_008321 // GO:0007275 // multicellular organismal development // inferred from electronic annotation /// NM_008321 // GO:0007507 // heart development // inferred from genetic interaction /// NM_008321 // GO:0030855 // epithelial cell differentiation // inferred from …	NM_008321	Mm.110///Mm.110///Mm.110		15903	GO:0000122|GO:0007275|GO:0007507|GO:0030855|GO:0045449|GO:0051789|GO:0000122|GO:0007275|GO:0007507|GO:0030855|GO:0045449|GO:0051789|GO:0000122|GO:0007275|GO:0007507|GO:0030855|GO:0045449|GO:0051789|GO:0005634|GO:0005737|GO:0005634|GO:0005737|GO:0005634|GO:0005737|GO:0005515|GO:0008134|GO:0019904|GO:0030528|GO:0005515|GO:0008134|GO:0019904|GO:0030528|GO:0005515|GO:0008134|GO:0019904|GO:0030528
10361620	0.00213354	up	1.66709	1.66709	0.737332	BC027299	Rmnd1|Gm5512	required for meiotic nuclear division 1 homolog (S. cerevisiae) | required for meiotic nuclear division 1 pseudogene	NM_025343 // GO:0008150 // biological_process // no biological data available /// ENSMUST00000042251 // GO:0008150 // biological_process // no biological data available /// BC027299 // GO:0008150 // biological_process // no biological data available	NM_025343|NR_002891	Mm.153111///Mm.153111///Mm.153111		66084 | 433224	GO:0008150|GO:0008150|GO:0008150|GO:0005575|GO:0005575|GO:0005575|GO:0003674|GO:0003674|GO:0003674
10604175	0.0369081	up	1.6662	1.6662	0.736561	BC062956	Fam70a	family with sequence similarity 70, member A		NM_172930	Mm.72979///Mm.72979///Mm.72979///Mm.72979///Mm.72979		245386	GO:0016020|GO:0016021|GO:0016020|GO:0016021|GO:0016020|GO:0016021|GO:0016020|GO:0016021|GO:0016020|GO:0016021
10421517	0.00740433	up	1.6608	1.6608	0.73188	AF331658	Cysltr2	cysteinyl leukotriene receptor 2	NM_133720 // GO:0007165 // signal transduction // inferred from electronic annotation /// NM_133720 // GO:0007186 // G-protein coupled receptor protein signaling pathway // inferred from sequence or structural similarity /// NM_001162412 // GO:0007165 // signal transduction // inferred from electronic annotation /// NM_001162412 // GO:0007186 // G-protein coupled receptor protein signaling pathwa…	NM_133720|NM_001162412	Mm.158324///Mm.158324///Mm.158324///Mm.158324		70086	GO:0007165|GO:0007186|GO:0007165|GO:0007186|GO:0007165|GO:0007186|GO:0007165|GO:0007186|GO:0005886|GO:0016020|GO:0016020|GO:0016021|GO:0005886|GO:0016020|GO:0016020|GO:0016021|GO:0005886|GO:0016020|GO:0016020|GO:0016021|GO:0005886|GO:0016020|GO:0016020|GO:0016021|GO:0001631|GO:0004871|GO:0004872|GO:0004930|GO:0004974|GO:0001631|GO:0004871|GO:0004872|GO:0004930|GO:0004974|GO:0001631|GO:0004871|GO:…
10461782	0.00236867	up	1.65579	1.65579	0.72752	BC027299	Gm5512|Rmnd1	required for meiotic nuclear division 1 pseudogene | required for meiotic nuclear division 1 homolog (S. cerevisiae)	NM_025343 // GO:0008150 // biological_process // no biological data available /// ENSMUST00000042251 // GO:0008150 // biological_process // no biological data available /// BC027299 // GO:0008150 // biological_process // no biological data available	NR_002891|NM_025343	Mm.153111///Mm.153111///Mm.153111		433224 | 66084	GO:0008150|GO:0008150|GO:0008150|GO:0005575|GO:0005575|GO:0005575|GO:0003674|GO:0003674|GO:0003674
10494262	0.00348056	up	1.6555	1.6555	0.727271	BC046320	Ctsk	cathepsin K	NM_007802 // GO:0006508 // proteolysis // inferred from electronic annotation /// ENSMUST00000015664 // GO:0006508 // proteolysis // inferred from electronic annotation /// BC046320 // GO:0006508 // proteolysis // inferred from electronic annotation	NM_007802	Mm.272085///Mm.272085///Mm.272085		13038	GO:0006508|GO:0006508|GO:0006508|GO:0005764|GO:0005764|GO:0005764|GO:0004197|GO:0008233|GO:0008234|GO:0016787|GO:0004197|GO:0008233|GO:0008234|GO:0016787|GO:0004197|GO:0008233|GO:0008234|GO:0016787
10552516	0.0234838	down	1.64853	-1.64853	-0.721176	AB008928	Klk6	kallikrein related-peptidase 6		NM_011177	Mm.3944///Mm.3944///Mm.3944///Mm.3944///Mm.3944		19144	GO:0008233|GO:0008236|GO:0016787|GO:0008233|GO:0008236|GO:0016787|GO:0008233|GO:0008236|GO:0016787|GO:0008233|GO:0008236|GO:0016787|GO:0008233|GO:0008236|GO:0016787
10457959	0.0290461	up	1.6438	1.6438	0.717031		Sft2d3	SFT2 domain containing 3		NM_026006			67158
10586865	0.000248501	up	1.64103	1.64103	0.714602	BC075704	Aldh1a2	aldehyde dehydrogenase family 1, subfamily A2	NM_009022 // GO:0001568 // blood vessel development // inferred from mutant phenotype /// NM_009022 // GO:0001936 // regulation of endothelial cell proliferation // inferred from mutant phenotype /// NM_009022 // GO:0003007 // heart morphogenesis // inferred from mutant phenotype /// NM_009022 // GO:0008152 // metabolic process // inferred from electronic annotation /// NM_009022 // GO:0008284 //…	NM_009022	Mm.42016///Mm.42016///Mm.42016		19378	GO:0001568|GO:0001936|GO:0003007|GO:0008152|GO:0008284|GO:0009855|GO:0009952|GO:0009952|GO:0009954|GO:0014032|GO:0014032|GO:0016331|GO:0030182|GO:0030324|GO:0030326|GO:0030900|GO:0030902|GO:0031016|GO:0031076|GO:0035115|GO:0042573|GO:0042573|GO:0042904|GO:0043010|GO:0048384|GO:0048384|GO:0048566|GO:0055114|GO:0060324|GO:0060324|GO:0001568|GO:0001936|GO:0003007|GO:0008152|GO:0008284|GO:0009855|GO:…
10500140	0.0335637	up	1.63767	1.63767	0.711646	BC062140	Anxa9	annexin A9	NM_001085383 // GO:0008150 // biological_process // no biological data available /// NM_023628 // GO:0008150 // biological_process // no biological data available /// ENSMUST00000107183 // GO:0008150 // biological_process // no biological data available /// ENSMUST00000015846 // GO:0008150 // biological_process // no biological data available /// BC062140 // GO:0008150 // biological_process // no…	NM_001085383|NM_023628	Mm.218844///Mm.218844///Mm.218844///Mm.218844///Mm.218844		71790	GO:0008150|GO:0008150|GO:0008150|GO:0008150|GO:0008150|GO:0005575|GO:0005575|GO:0005575|GO:0005575|GO:0005575|GO:0005509|GO:0005544|GO:0005509|GO:0005544|GO:0005509|GO:0005544|GO:0005509|GO:0005544|GO:0005509|GO:0005544
10464365	0.0100746	up	1.62533	1.62533	0.700729	AY542902	Kcnk18	potassium channel, subfamily K, member 18	NM_207261 // GO:0006810 // transport // inferred from electronic annotation /// NM_207261 // GO:0006811 // ion transport // inferred from electronic annotation /// NM_207261 // GO:0006813 // potassium ion transport // inferred from direct assay /// ENSMUST00000065204 // GO:0006810 // transport // inferred from electronic annotation /// ENSMUST00000065204 // GO:0006811 // ion transport // inferred…	NM_207261	Mm.329947///Mm.329947///Mm.329947		332396	GO:0006810|GO:0006811|GO:0006813|GO:0006810|GO:0006811|GO:0006813|GO:0006810|GO:0006811|GO:0006813|GO:0005886|GO:0016020|GO:0016021|GO:0005886|GO:0016020|GO:0016021|GO:0005886|GO:0016020|GO:0016021|GO:0005216|GO:0005267|GO:0015269|GO:0030955|GO:0005216|GO:0005267|GO:0015269|GO:0030955|GO:0005216|GO:0005267|GO:0015269|GO:0030955
10562408	0.0273489	up	1.6252	1.6252	0.700614	BC051124	Chst8	carbohydrate (N-acetylgalactosamine 4-0) sulfotransferase 8	NM_175140 // GO:0005975 // carbohydrate metabolic process // inferred from electronic annotation /// NM_175140 // GO:0016051 // carbohydrate biosynthetic process // inferred from electronic annotation /// NM_175140 // GO:0016486 // peptide hormone processing // traceable author statement /// NM_175140 // GO:0030166 // proteoglycan biosynthetic process // inferred from direct assay /// ENSMUST0000…	NM_175140	Mm.29380///Mm.29380///Mm.29380		68947	GO:0005975|GO:0016051|GO:0016486|GO:0030166|GO:0005975|GO:0016051|GO:0016486|GO:0030166|GO:0005975|GO:0016051|GO:0016486|GO:0030166|GO:0005794|GO:0016020|GO:0016021|GO:0005794|GO:0016020|GO:0016021|GO:0005794|GO:0016020|GO:0016021|GO:0001537|GO:0008146|GO:0016740|GO:0001537|GO:0008146|GO:0016740|GO:0001537|GO:0008146|GO:0016740
10451559	0.00215464	up	1.62385	1.62385	0.699415	BC028263|BC006605	1700001C19Rik|AI661453	RIKEN cDNA 1700001C19 gene | expressed sequence AI661453			Mm.46129///Mm.218444///Mm.46129///Mm.46129///Mm.218444		75462 | 224833
10352798	0.00792047	up	1.6231	1.6231	0.698752	U04294	Kcnh1	potassium voltage-gated channel, subfamily H (eag-related), member 1	NM_010600 // GO:0000160 // two-component signal transduction system (phosphorelay) // inferred from electronic annotation /// NM_010600 // GO:0006355 // regulation of transcription, DNA-dependent // inferred from electronic annotation /// NM_010600 // GO:0006810 // transport // inferred from electronic annotation /// NM_010600 // GO:0006811 // ion transport // inferred from electronic annotation …	NM_010600|NM_001038607	Mm.4489///Mm.4489///Mm.4489///Mm.4489///Mm.4489	NM_010600 // Pfam // IPR013767 // PAS fold /// NM_001038607 // Pfam // IPR013767 // PAS fold /// ENSMUST00000078470 // Pfam // IPR013767 // PAS fold /// ENSMUST00000110844 // Pfam // IPR013767 // PAS fold /// U04294 // Pfam // IPR013767 // PAS fold	16510	GO:0000160|GO:0006355|GO:0006810|GO:0006811|GO:0006813|GO:0007165|GO:0000160|GO:0006355|GO:0006810|GO:0006811|GO:0006813|GO:0007165|GO:0000160|GO:0006355|GO:0006810|GO:0006811|GO:0006813|GO:0007165|GO:0000160|GO:0006355|GO:0006810|GO:0006811|GO:0006813|GO:0007165|GO:0000160|GO:0006355|GO:0006810|GO:0006811|GO:0006813|GO:0007165|GO:0016020|GO:0016021|GO:0016020|GO:0016021|GO:0016020|GO:0016021|GO:…
10420274	0.0245182	up	1.61701	1.61701	0.69333	J03255	Gzmd	granzyme D	NM_010372 // GO:0006508 // proteolysis // inferred from electronic annotation /// NM_010372 // GO:0019835 // cytolysis // inferred from electronic annotation /// ENSMUST00000082093 // GO:0006508 // proteolysis // inferred from electronic annotation /// ENSMUST00000082093 // GO:0019835 // cytolysis // inferred from electronic annotation /// J03255 // GO:0006508 // proteolysis // inferred from elec…	NM_010372	Mm.14424///Mm.14424///Mm.14424		14941	GO:0006508|GO:0019835|GO:0006508|GO:0019835|GO:0006508|GO:0019835|GO:0004252|GO:0008233|GO:0008236|GO:0016787|GO:0004252|GO:0008233|GO:0008236|GO:0016787|GO:0004252|GO:0008233|GO:0008236|GO:0016787
10420280	0.0135781	up	1.60567	1.60567	0.683179	J02872	Gzmg	granzyme G	NM_010375 // GO:0006508 // proteolysis // inferred from electronic annotation /// NM_010375 // GO:0019835 // cytolysis // inferred from electronic annotation /// ENSMUST00000015578 // GO:0006508 // proteolysis // inferred from electronic annotation /// ENSMUST00000015578 // GO:0019835 // cytolysis // inferred from electronic annotation /// J02872 // GO:0006508 // proteolysis // inferred from elec…	NM_010375	Mm.14868///Mm.14868///Mm.14868		14944	GO:0006508|GO:0019835|GO:0006508|GO:0019835|GO:0006508|GO:0019835|GO:0004252|GO:0008233|GO:0008236|GO:0016787|GO:0004252|GO:0008233|GO:0008236|GO:0016787|GO:0004252|GO:0008233|GO:0008236|GO:0016787
10510260	0.00716341	down	1.59823	-1.59823	-0.676475	BC061165	Nppb	natriuretic peptide precursor type B	NM_008726 // GO:0050880 // regulation of blood vessel size // inferred from electronic annotation /// ENSMUST00000103231 // GO:0050880 // regulation of blood vessel size // inferred from electronic annotation /// BC061165 // GO:0050880 // regulation of blood vessel size // inferred from electronic annotation	NM_008726	Mm.2740///Mm.2740///Mm.2740		18158	GO:0050880|GO:0050880|GO:0050880|GO:0005576|GO:0005576|GO:0005576|GO:0005179|GO:0005179|GO:0005179
10450682	0.00370141	down	1.59641	-1.59641	-0.674835	BC099472	H2-T23|C920025E04Rik	histocompatibility 2, T region locus 23 | RIKEN cDNA C920025E04 gene	NM_010398 // GO:0002474 // antigen processing and presentation of peptide antigen via MHC class I // inferred from electronic annotation /// NM_010398 // GO:0006955 // immune response // inferred from electronic annotation /// NM_010398 // GO:0019882 // antigen processing and presentation // inferred from electronic annotation /// ENSMUST00000102678 // GO:0002474 // antigen processing and present…	NM_010398	Mm.441651///Mm.441651///Mm.441651		15040 | 667803	GO:0002474|GO:0006955|GO:0019882|GO:0002474|GO:0006955|GO:0019882|GO:0002474|GO:0006955|GO:0019882|GO:0016020|GO:0016021|GO:0042612|GO:0016020|GO:0016021|GO:0042612|GO:0016020|GO:0016021|GO:0042612
10389717	0.0194018	down	1.586	-1.586	-0.665393
10570855	0.0276001	up	1.58529	1.58529	0.664747	J03520	Plat	plasminogen activator, tissue	NM_008872 // GO:0001666 // response to hypoxia // inferred from mutant phenotype /// NM_008872 // GO:0006508 // proteolysis // inferred from direct assay /// NM_008872 // GO:0014909 // smooth muscle cell migration // inferred from mutant phenotype /// NM_008872 // GO:0048008 // platelet-derived growth factor receptor signaling pathway // inferred from direct assay /// NM_008872 // GO:0048008 // p…	NM_008872	Mm.154660///Mm.477132///Mm.154660///Mm.477132///Mm.154660///Mm.477132		18791	GO:0001666|GO:0006508|GO:0014909|GO:0048008|GO:0048008|GO:0001666|GO:0006508|GO:0014909|GO:0048008|GO:0048008|GO:0001666|GO:0006508|GO:0014909|GO:0048008|GO:0048008|GO:0005576|GO:0005615|GO:0005737|GO:0030141|GO:0045177|GO:0005576|GO:0005615|GO:0005737|GO:0030141|GO:0045177|GO:0005576|GO:0005615|GO:0005737|GO:0030141|GO:0045177|GO:0004252|GO:0008233|GO:0008236|GO:0016787|GO:0004252|GO:0008233|GO:…
10420308	5.41303e-05	up	1.58468	1.58468	0.664195	BC002085	Gzmb	granzyme B	NM_013542 // GO:0006508 // proteolysis // inferred from electronic annotation /// NM_013542 // GO:0006915 // apoptosis // inferred from electronic annotation /// NM_013542 // GO:0008626 // induction of apoptosis by granzyme // inferred from direct assay /// NM_013542 // GO:0019835 // cytolysis // inferred from electronic annotation /// ENSMUST00000015581 // GO:0006508 // proteolysis // inferred f…	NM_013542	Mm.14874///Mm.14874///Mm.14874		14939	GO:0006508|GO:0006915|GO:0008626|GO:0019835|GO:0006508|GO:0006915|GO:0008626|GO:0019835|GO:0006508|GO:0006915|GO:0008626|GO:0019835|GO:0004252|GO:0005515|GO:0008233|GO:0008236|GO:0016787|GO:0004252|GO:0005515|GO:0008233|GO:0008236|GO:0016787|GO:0004252|GO:0005515|GO:0008233|GO:0008236|GO:0016787
10444824	0.047841	down	1.5823	-1.5823	-0.662019	BC040085	H2-Q6|0610037M15Rik	histocompatibility 2, Q region locus 6 | RIKEN cDNA 0610037M15 gene		NM_207648		ENSMUST00000116598 // Pfam // IPR010579 // MHC class I, alpha chain, C-terminal /// ENSMUST00000113874 // Pfam // IPR003597 // Immunoglobulin C1 type	110557 | 68395	GO:0016021
10373452	0.0306135	up	1.58163	1.58163	0.661411	BC132471	Gm129	predicted gene 129		NM_001033302	Mm.331218///Mm.331218///Mm.331218		229599
10499941	0.00346221	down	1.57994	-1.57994	-0.659871	BC141372	Kprp	keratinocyte expressed, proline-rich	NM_028629 // GO:0006464 // protein modification process // inferred from electronic annotation /// ENSMUST00000072363 // GO:0006464 // protein modification process // inferred from electronic annotation /// BC141372 // GO:0006464 // protein modification process // inferred from electronic annotation	NM_028629	Mm.28359///Mm.28359///Mm.28359		433619	GO:0006464|GO:0006464|GO:0006464|GO:0005737|GO:0005737|GO:0005737|GO:0004835|GO:0004835|GO:0004835
10599281	0.000668022	up	1.57874	1.57874	0.658778	AF265350|BC057925|BC094891|BC147696	Rhox4b|Rhox4d|Rhox4e|Rhox4f|Rhox4a|Rhox4c|Rhox4g	reproductive homeobox 4B | reproductive homeobox 4D | reproductive homeobox 4E | reproductive homeobox 4F | reproductive homeobox 4A | reproductive homeobox 4C | reproductive homeobox 4G	NM_021300 // GO:0008150 // biological_process // no biological data available /// NM_001039695 // GO:0008150 // biological_process // no biological data available /// NM_201236 // GO:0008150 // biological_process // no biological data available /// NM_001039696 // GO:0008150 // biological_process // no biological data available /// NM_001039688 // GO:0008150 // biological_process // no biological…	NM_021300|NM_001039695|NM_201236|NM_001039696|NM_001039688|NM_001039689|NM_001039698	Mm.327419///Mm.386600///Mm.381921///Mm.447786///Mm.296330///Mm.296444///Mm.327419///Mm.386600///Mm.381921///Mm.296330///Mm.447786///Mm.327419///Mm.296330///Mm.381921///Mm.386600		57737 | 664610 | 194856 | 636177 | 664609 | 434759 | 664608	GO:0008150|GO:0008150|GO:0008150|GO:0008150|GO:0008150|GO:0008150|GO:0008150|GO:0008150|GO:0008150|GO:0008150|GO:0008150|GO:0008150|GO:0008150|GO:0008150|GO:0008150|GO:0008150|GO:0008150|GO:0005575|GO:0005634|GO:0005575|GO:0005575|GO:0005634|GO:0005575|GO:0005634|GO:0005575|GO:0005634|GO:0005575|GO:0005575|GO:0005634|GO:0005575|GO:0005634|GO:0005575|GO:0005575|GO:0005634|GO:0005575|GO:0005634|GO:…
10374464	0.0389728	up	1.57614	1.57614	0.656399	BC040462	Spred2	sprouty-related, EVH1 domain containing 2	BC040462 // GO:0000188 // inactivation of MAPK activity // inferred from mutant phenotype /// BC040462 // GO:0007275 // multicellular organismal development // inferred from electronic annotation /// BC040462 // GO:0009966 // regulation of signal transduction // inferred from electronic annotation				114716	GO:0000188|GO:0007275|GO:0009966|GO:0005737|GO:0005886|GO:0016020|GO:0031410|GO:0005173|GO:0005515
10375127	0.0277627	up	1.57606	1.57606	0.656325	AK006938	1700072H12Rik	RIKEN cDNA 1700072H12 gene					73493
10414449	0.0423577	up	1.5729	1.5729	0.653431	BC023094	Mudeng	MU-2/AP1M2 domain containing, death-inducing	NM_144535 // GO:0006886 // intracellular protein transport // inferred from electronic annotation /// NM_144535 // GO:0016192 // vesicle-mediated transport // inferred from electronic annotation /// ENSMUST00000037473 // GO:0006886 // intracellular protein transport // inferred from electronic annotation /// ENSMUST00000037473 // GO:0016192 // vesicle-mediated transport // inferred from electroni…	NM_144535	Mm.379235///Mm.379235///Mm.379235		74385	GO:0006886|GO:0016192|GO:0006886|GO:0016192|GO:0006886|GO:0016192|GO:0030131|GO:0030131|GO:0030131|GO:0005515|GO:0005515|GO:0005515
10419566	0.00924911	down	1.57239	-1.57239	-0.652955		Ang2	angiogenin, ribonuclease A family, member 2		NM_007449	Mm.377077///Mm.377077		11731	GO:0003676|GO:0004518|GO:0004519|GO:0004522|GO:0016787|GO:0003676|GO:0004518|GO:0004519|GO:0004522|GO:0016787
10515848	0.00238584	up	1.56486	1.56486	0.646035	BC063257	Ermap	erythroblast membrane-associated protein	NM_013848 // GO:0008150 // biological_process // no biological data available /// ENSMUST00000030396 // GO:0008150 // biological_process // no biological data available /// BC063257 // GO:0008150 // biological_process // no biological data available /// ENSMUST00000102663 // GO:0008150 // biological_process // no biological data available /// ENSMUST00000097909 // GO:0008150 // biological_process…	NM_013848	Mm.290753///Mm.290753///Mm.290753///Mm.290753///Mm.290753		27028	GO:0008150|GO:0008150|GO:0008150|GO:0008150|GO:0008150|GO:0005737|GO:0005886|GO:0016020|GO:0016021|GO:0031410|GO:0005737|GO:0005886|GO:0016020|GO:0016021|GO:0031410|GO:0005737|GO:0005886|GO:0016020|GO:0016021|GO:0031410|GO:0005737|GO:0005886|GO:0016020|GO:0016021|GO:0031410|GO:0005737|GO:0005886|GO:0016020|GO:0016021|GO:0031410|GO:0003674|GO:0003674|GO:0003674|GO:0003674|GO:0003674
10452257	0.0406602	up	1.56034	1.56034	0.641864	BC072660	Slc25a23	solute carrier family 25 (mitochondrial carrier; phosphate carrier), member 23	NM_025877 // GO:0006810 // transport // inferred from electronic annotation /// ENSMUST00000040280 // GO:0006810 // transport // inferred from electronic annotation /// BC072660 // GO:0006810 // transport // inferred from electronic annotation	NM_025877	Mm.23720///Mm.23720///Mm.23720		66972	GO:0006810|GO:0006810|GO:0006810|GO:0005739|GO:0005743|GO:0016020|GO:0016021|GO:0005739|GO:0005743|GO:0016020|GO:0016021|GO:0005739|GO:0005743|GO:0016020|GO:0016021|GO:0005215|GO:0005488|GO:0005509|GO:0005215|GO:0005488|GO:0005509|GO:0005215|GO:0005488|GO:0005509
10543120	0.0366285	up	1.55594	1.55594	0.637784	U26459|BC002030|U26460|AB303567|U26461|AK016989|AK005965	Ica1	islet cell autoantigen 1	NM_010492 // GO:0006810 // transport // inferred from electronic annotation /// NM_010492 // GO:0006836 // neurotransmitter transport // inferred from electronic annotation /// NM_010492 // GO:0046928 // regulation of neurotransmitter secretion // non-traceable author statement /// ENSMUST00000115520 // GO:0006810 // transport // inferred from electronic annotation /// ENSMUST00000115520 // GO:00…	NM_010492	Mm.275683///Mm.275683///Mm.275683///Mm.275683///Mm.275683///Mm.275683///Mm.275683///Mm.275683///Mm.275683///Mm.275683///Mm.275683///Mm.275683///Mm.275683	GENSCAN00000000515 // Pfam // IPR001245 // Tyrosine protein kinase	15893	GO:0006810|GO:0006836|GO:0046928|GO:0006810|GO:0006836|GO:0046928|GO:0006810|GO:0006836|GO:0046928|GO:0006810|GO:0006836|GO:0046928|GO:0006810|GO:0006836|GO:0046928|GO:0006810|GO:0006836|GO:0046928|GO:0006810|GO:0006836|GO:0046928|GO:0006810|GO:0006836|GO:0046928|GO:0006810|GO:0006836|GO:0046928|GO:0006810|GO:0006836|GO:0046928|GO:0006810|GO:0006836|GO:0046928|GO:0006810|GO:0006836|GO:0046928|GO:…
10563014	0.0471427	up	1.54944	1.54944	0.631745	BC051953|BC062964|AF232716|AF232717|BC002249|AK179815|AK217171	Prmt1	protein arginine N-methyltransferase 1	NM_019830 // GO:0001701 // in utero embryonic development // inferred from mutant phenotype /// NM_019830 // GO:0006479 // protein amino acid methylation // not recorded /// NM_019830 // GO:0019919 // peptidyl-arginine methylation, to asymmetrical-dimethyl arginine // not recorded /// NM_019830 // GO:0035247 // peptidyl-arginine omega-N-methylation // not recorded /// ENSMUST00000107843 // GO:000…	NM_019830	Mm.27545///Mm.27545///Mm.27545///Mm.27545///Mm.27545///Mm.27545///Mm.27545///Mm.27545///Mm.27545///Mm.27545///Mm.27545///Mm.27545///Mm.27545///Mm.27545///Mm.27545///Mm.27545	NM_019830 // Pfam // IPR013216 // Methyltransferase type 11 /// ENSMUST00000107843 // Pfam // IPR013216 // Methyltransferase type 11 /// BC051953 // Pfam // IPR013216 // Methyltransferase type 11 /// BC062964 // Pfam // IPR013216 // Methyltransferase type 11 /// AF232716 // Pfam // IPR013216 // Methyltransferase type 11 /// AF232717 // Pfam // IPR013216 // Methyltransferase type 11 /// BC002249 /…	15469	GO:0001701|GO:0006479|GO:0019919|GO:0035247|GO:0001701|GO:0006479|GO:0019919|GO:0035247|GO:0001701|GO:0006479|GO:0019919|GO:0035247|GO:0001701|GO:0006479|GO:0019919|GO:0035247|GO:0001701|GO:0006479|GO:0019919|GO:0035247|GO:0001701|GO:0006479|GO:0019919|GO:0035247|GO:0001701|GO:0006479|GO:0019919|GO:0035247|GO:0001701|GO:0006479|GO:0019919|GO:0035247|GO:0001701|GO:0006479|GO:0019919|GO:0035247|GO:…
10493794	0.0409731	up	1.54855	1.54855	0.630914	BC025607	S100a14	S100 calcium binding protein A14		NM_025393	Mm.24006///Mm.24006///Mm.24006		66166	GO:0005737|GO:0005737|GO:0005737|GO:0005509|GO:0005509|GO:0005509
10531737	0.0128753	up	1.53616	1.53616	0.619331	AF359507	Hpse	heparanase		NM_152803	Mm.265786///Mm.265786///Mm.265786///Mm.265786		15442	GO:0005576|GO:0005578|GO:0005764|GO:0016020|GO:0005576|GO:0005578|GO:0005764|GO:0016020|GO:0005576|GO:0005578|GO:0005764|GO:0016020|GO:0005576|GO:0005578|GO:0005764|GO:0016020|GO:0000287|GO:0005509|GO:0016787|GO:0016798|GO:0030305|GO:0000287|GO:0005509|GO:0016787|GO:0016798|GO:0030305|GO:0000287|GO:0005509|GO:0016787|GO:0016798|GO:0030305|GO:0000287|GO:0005509|GO:0016787|GO:0016798|GO:0030305
10579287	0.0422496	up	1.53522	1.53522	0.618448	BC056172	Tmem59l	transmembrane protein 59-like		NM_182991	Mm.23002///Mm.23002///Mm.23002		67937	GO:0016020|GO:0016021|GO:0016020|GO:0016021|GO:0016020|GO:0016021
10445781	0.00145662	up	1.53522	1.53522	0.618443	BC052784	Trem2	triggering receptor expressed on myeloid cells 2		NM_031254	Mm.261623///Mm.261623///Mm.261623///Mm.261623		83433	GO:0005576|GO:0005886|GO:0016020|GO:0016021|GO:0005576|GO:0005886|GO:0016020|GO:0016021|GO:0005576|GO:0005886|GO:0016020|GO:0016021|GO:0005576|GO:0005886|GO:0016020|GO:0016021|GO:0004872|GO:0004888|GO:0004872|GO:0004888|GO:0004872|GO:0004888|GO:0004872|GO:0004888
10375038	0.0193475	up	1.53374	1.53374	0.61705	BC014754	Mpg	N-methylpurine-DNA glycosylase	NM_010822 // GO:0006281 // DNA repair // inferred from electronic annotation /// NM_010822 // GO:0006284 // base-excision repair // inferred from mutant phenotype /// NM_010822 // GO:0006974 // response to DNA damage stimulus // inferred from electronic annotation /// ENSMUST00000020528 // GO:0006281 // DNA repair // inferred from electronic annotation /// ENSMUST00000020528 // GO:0006284 // base…	NM_010822	Mm.263161///Mm.478261///Mm.263161///Mm.478261///Mm.263161///Mm.478261///Mm.263161///Mm.478261	ENSMUST00000109386 // Pfam // IPR003180 // Methylpurine-DNA glycosylase (MPG)	268395	GO:0006281|GO:0006284|GO:0006974|GO:0006281|GO:0006284|GO:0006974|GO:0006281|GO:0006284|GO:0006974|GO:0006281|GO:0006284|GO:0006974|GO:0005634|GO:0005634|GO:0005634|GO:0005634|GO:0003677|GO:0003905|GO:0003905|GO:0016787|GO:0003677|GO:0003905|GO:0003905|GO:0016787|GO:0003677|GO:0003905|GO:0003905|GO:0016787|GO:0003677|GO:0003905|GO:0003905|GO:0016787
10478048	0.0174571	up	1.53112	1.53112	0.614584	BC004795	Lbp	lipopolysaccharide binding protein	NM_008489 // GO:0002232 // leukocyte chemotaxis during inflammatory response // inferred from mutant phenotype /// NM_008489 // GO:0002281 // macrophage activation during immune response // inferred from direct assay /// NM_008489 // GO:0006810 // transport // inferred from electronic annotation /// NM_008489 // GO:0006869 // lipid transport // inferred from electronic annotation /// NM_008489 //…	NM_008489	Mm.218846///Mm.218846///Mm.218846///Mm.218846	ENSMUST00000109491 // Pfam // IPR001124 // Lipid-binding serum glycoprotein	16803	GO:0002232|GO:0002281|GO:0006810|GO:0006869|GO:0006953|GO:0008228|GO:0009617|GO:0032496|GO:0032640|GO:0032760|GO:0032760|GO:0042742|GO:0045087|GO:0050829|GO:0050830|GO:0060265|GO:0002232|GO:0002281|GO:0006810|GO:0006869|GO:0006953|GO:0008228|GO:0009617|GO:0032496|GO:0032640|GO:0032760|GO:0032760|GO:0042742|GO:0045087|GO:0050829|GO:0050830|GO:0060265|GO:0002232|GO:0002281|GO:0006810|GO:0006869|GO:…
10367041	0.0372025	down	1.52663	-1.52663	-0.610347	AF372838	Rdh9	retinol dehydrogenase 9	NM_153133 // GO:0042904 // 9-cis-retinoic acid biosynthetic process // inferred from direct assay /// NM_153133 // GO:0055114 // oxidation reduction // inferred from electronic annotation /// ENSMUST00000052652 // GO:0042904 // 9-cis-retinoic acid biosynthetic process // inferred from direct assay /// ENSMUST00000052652 // GO:0055114 // oxidation reduction // inferred from electronic annotation /…	NM_153133	Mm.235814///Mm.235814///Mm.235814		103142	GO:0042904|GO:0055114|GO:0042904|GO:0055114|GO:0042904|GO:0055114|GO:0005575|GO:0005575|GO:0005575|GO:0004745|GO:0016491|GO:0004745|GO:0016491|GO:0004745|GO:0016491
10358421	0.0143299	down	1.52459	-1.52459	-0.608421	BC099387	Rgs18	regulator of G-protein signaling 18	NM_022881 // GO:0007186 // G-protein coupled receptor protein signaling pathway // inferred from physical interaction /// NM_022881 // GO:0008277 // regulation of G-protein coupled receptor protein signaling pathway // inferred from direct assay /// NM_022881 // GO:0009968 // negative regulation of signal transduction // inferred from electronic annotation /// ENSMUST00000027603 // GO:0007186 // …	NM_022881	Mm.253927///Mm.253927///Mm.253927		64214	GO:0007186|GO:0008277|GO:0009968|GO:0007186|GO:0008277|GO:0009968|GO:0007186|GO:0008277|GO:0009968|GO:0005737|GO:0005737|GO:0005737|GO:0004871|GO:0005096|GO:0004871|GO:0005096|GO:0004871|GO:0005096
10407120	0.00703304	up	1.52459	1.52459	0.608418	BC084675	Rps3a|Gm9000	ribosomal protein S3A | predicted gene 9000	BC084675 // GO:0006412 // translation // inferred from electronic annotation		Mm.399829///Mm.373622		20091 | 668144	GO:0006412|GO:0005622|GO:0005634|GO:0005829|GO:0005840|GO:0030529|GO:0003735|GO:0005515
10551883	0.0468052	up	1.52311	1.52311	0.607019	BC056450	Tyrobp	TYRO protein tyrosine kinase binding protein		NM_011662	Mm.46301///Mm.46301///Mm.46301		22177	GO:0016020|GO:0016021|GO:0016020|GO:0016021|GO:0016020|GO:0016021|GO:0005515|GO:0016301|GO:0005515|GO:0016301|GO:0005515|GO:0016301
10537509	0.00119997	down	1.52124	-1.52124	-0.605251	EU937529|AY229885	Mgam	maltase-glucoamylase	EU937529 // GO:0008152 // metabolic process // inferred from electronic annotation /// ENSMUST00000071535 // GO:0008152 // metabolic process // inferred from electronic annotation /// AY229885 // GO:0008152 // metabolic process // inferred from electronic annotation		Mm.33401///Mm.33401///Mm.33401		232714	GO:0008152|GO:0008152|GO:0008152|GO:0004339|GO:0004558|GO:0016160|GO:0016787|GO:0016798|GO:0004339|GO:0004558|GO:0016160|GO:0016787|GO:0016798|GO:0004339|GO:0004558|GO:0016160|GO:0016787|GO:0016798
10436053	0.00497006	up	1.52116	1.52116	0.605172	AY561246	Dppa2	developmental pluripotency associated 2		NM_028615	Mm.27857///Mm.27857///Mm.27857		73703	GO:0005634|GO:0005634|GO:0005634|GO:0003676|GO:0003676|GO:0003676
10511901	0.000714739	up	1.51937	1.51937	0.603476	BC065177	Ankrd6	ankyrin repeat domain 6		NM_001012450|NM_080471|NM_001012451	Mm.214766///Mm.214766///Mm.214766///Mm.214766///Mm.214766///Mm.214766///Mm.214766///Mm.214766///Mm.214766///Mm.214766///Mm.214766		140577
10459193	0.0373427	up	1.51788	1.51788	0.602058	AF453324	Ppargc1b	peroxisome proliferative activated receptor, gamma, coactivator 1 beta	NM_133249 // GO:0006350 // transcription // inferred from electronic annotation /// NM_133249 // GO:0045449 // regulation of transcription // inferred from electronic annotation /// ENSMUST00000075299 // GO:0006350 // transcription // inferred from electronic annotation /// ENSMUST00000075299 // GO:0045449 // regulation of transcription // inferred from electronic annotation /// AF453324 // GO:00…	NM_133249	Mm.415302///Mm.415302///Mm.415302///Mm.415302		170826	GO:0006350|GO:0045449|GO:0006350|GO:0045449|GO:0006350|GO:0045449|GO:0006350|GO:0045449|GO:0005634|GO:0005634|GO:0005634|GO:0005634|GO:0000166|GO:0003676|GO:0003723|GO:0004872|GO:0005515|GO:0000166|GO:0003676|GO:0003723|GO:0004872|GO:0005515|GO:0000166|GO:0003676|GO:0003723|GO:0004872|GO:0005515|GO:0000166|GO:0003676|GO:0003723|GO:0004872|GO:0005515
10480734	0.00752383	up	1.51745	1.51745	0.60165	AB006361	Ptgds	prostaglandin D2 synthase (brain)	NM_008963 // GO:0001516 // prostaglandin biosynthetic process // inferred from electronic annotation /// NM_008963 // GO:0006629 // lipid metabolic process // inferred from electronic annotation /// NM_008963 // GO:0006633 // fatty acid biosynthetic process // inferred from electronic annotation /// NM_008963 // GO:0006810 // transport // inferred from electronic annotation /// NM_008963 // GO:00…	NM_008963	Mm.1008///Mm.1008///Mm.1008///Mm.1008///Mm.1008		19215	GO:0001516|GO:0006629|GO:0006633|GO:0006810|GO:0008610|GO:0045187|GO:0001516|GO:0006629|GO:0006633|GO:0006810|GO:0008610|GO:0045187|GO:0001516|GO:0006629|GO:0006633|GO:0006810|GO:0008610|GO:0045187|GO:0001516|GO:0006629|GO:0006633|GO:0006810|GO:0008610|GO:0045187|GO:0001516|GO:0006629|GO:0006633|GO:0006810|GO:0008610|GO:0045187|GO:0005576|GO:0005634|GO:0005737|GO:0005783|GO:0005794|GO:0016020|GO:…
10503234	0.000200881	down	1.51568	-1.51568	-0.599967	BC062923|AF289487|AK084350|AK016622|AK136083|AK083810|AK034888|AK047462	Rlbp1l1|Asph|LOC100044108	retinaldehyde binding protein 1-like 1 | aspartate-beta-hydroxylase | hypothetical protein LOC100044108	NM_028940 // GO:0006810 // transport // inferred from electronic annotation /// NM_023066 // GO:0007389 // pattern specification process // inferred from mutant phenotype /// NM_023066 // GO:0008285 // negative regulation of cell proliferation // inferred from genetic interaction /// NM_023066 // GO:0018193 // peptidyl-amino acid modification // inferred from electronic annotation /// NM_023066 /…	NM_028940|NM_023066|XM_001472594	Mm.477857///Mm.222206///Mm.477857///Mm.477857///Mm.222206///Mm.477857///Mm.222206///Mm.222206///Mm.222206///Mm.222206///Mm.477857///Mm.477857///Mm.477857///Mm.477857///Mm.477857///Mm.477857	NM_028940 // Pfam // IPR008273 // Cellular retinaldehyde-binding/triple function, N-terminal /// ENSMUST00000038841 // Pfam // IPR008273 // Cellular retinaldehyde-binding/triple function, N-terminal /// ENSMUST00000108348 // Pfam // IPR008273 // Cellular retinaldehyde-binding/triple function, N-terminal /// BC062923 // Pfam // IPR008273 // Cellular retinaldehyde-binding/triple function, N-termina…	74438 | 65973 | 100044108	GO:0006810|GO:0007389|GO:0008285|GO:0018193|GO:0035108|GO:0042264|GO:0055114|GO:0060021|GO:0060325|GO:0006810|GO:0006810|GO:0007389|GO:0008285|GO:0018193|GO:0035108|GO:0042264|GO:0055114|GO:0060021|GO:0060325|GO:0006810|GO:0007389|GO:0008285|GO:0018193|GO:0035108|GO:0042264|GO:0055114|GO:0060021|GO:0060325|GO:0007389|GO:0008285|GO:0018193|GO:0035108|GO:0042264|GO:0055114|GO:0060021|GO:0060325|GO:…
10604473	0.0167073	up	1.51521	1.51521	0.599518	AY227771	Igsf1	immunoglobulin superfamily, member 1	NM_177591 // GO:0008150 // biological_process // no biological data available /// NM_183335 // GO:0008150 // biological_process // no biological data available /// NM_183336 // GO:0008150 // biological_process // no biological data available /// NM_177915 // GO:0008150 // biological_process // no biological data available /// ENSMUST00000033442 // GO:0008150 // biological_process // no biological…	NM_177591|NM_183335|NM_183336|NM_177915	Mm.110505///Mm.110505///Mm.110505///Mm.110505///Mm.110505///Mm.110505///Mm.110505///Mm.110505///Mm.110505///Mm.110505		209268	GO:0008150|GO:0008150|GO:0008150|GO:0008150|GO:0008150|GO:0008150|GO:0008150|GO:0008150|GO:0008150|GO:0008150|GO:0005575|GO:0005576|GO:0016020|GO:0016021|GO:0005575|GO:0005576|GO:0016020|GO:0016021|GO:0005575|GO:0005576|GO:0016020|GO:0016021|GO:0005575|GO:0005576|GO:0016020|GO:0016021|GO:0005575|GO:0005576|GO:0016020|GO:0016021|GO:0005575|GO:0005576|GO:0016020|GO:0016021|GO:0005575|GO:0005576|GO:…
10407387	0.0244499	down	1.51478	-1.51478	-0.599107		Gm7120	predicted gene 7120		NM_001039244	Mm.46679///Mm.46679///Mm.46679		633640	GO:0016020|GO:0016021|GO:0016020|GO:0016021|GO:0016020|GO:0016021
10434229	0.0146155	down	1.51142	-1.51142	-0.595901	AF035814	Cldn5	claudin 5	NM_013805 // GO:0016337 // cell-cell adhesion // inferred by curator /// ENSMUST00000043577 // GO:0016337 // cell-cell adhesion // inferred by curator /// AF035814 // GO:0016337 // cell-cell adhesion // inferred by curator	NM_013805	Mm.22768///Mm.22768///Mm.22768		12741	GO:0016337|GO:0016337|GO:0016337|GO:0005886|GO:0005923|GO:0016020|GO:0016021|GO:0030054|GO:0005886|GO:0005923|GO:0016020|GO:0016021|GO:0030054|GO:0005886|GO:0005923|GO:0016020|GO:0016021|GO:0030054|GO:0005198|GO:0005198|GO:0005198
10515839	0.000802245	down	1.50825	-1.50825	-0.592874		Gm12863	predicted gene 12863					100038571
10563170	0.00861886	up	1.508	1.508	0.592635	AF274312	Dkkl1	dickkopf-like 1		NM_015789	Mm.27287///Mm.27287///Mm.27287		50722	GO:0005576|GO:0005576|GO:0005576
10436100	0.00315851	down	1.50117	-1.50117	-0.586085	AJ514933	Retnlg	resistin like gamma	NM_181596 // GO:0008150 // biological_process // no biological data available /// ENSMUST00000065666 // GO:0008150 // biological_process // no biological data available /// AJ514933 // GO:0008150 // biological_process // no biological data available	NM_181596	Mm.231288///Mm.231288///Mm.231288		245195	GO:0008150|GO:0008150|GO:0008150|GO:0005575|GO:0005575|GO:0005575|GO:0003674|GO:0003674|GO:0003674
10507431	0.0264709	down	1.50032	-1.50032	-0.585265
10386110	0.0180527	up	1.4978	1.4978	0.582847	U21226	Hand1	heart and neural crest derivatives expressed transcript 1	NM_008213 // GO:0000122 // negative regulation of transcription from RNA polymerase II promoter // inferred from genetic interaction /// NM_008213 // GO:0001525 // angiogenesis // inferred from mutant phenotype /// NM_008213 // GO:0001701 // in utero embryonic development // inferred from mutant phenotype /// NM_008213 // GO:0001707 // mesoderm formation // inferred from mutant phenotype /// NM_0…	NM_008213	Mm.4746///Mm.4746///Mm.4746///Mm.4746		15110	GO:0000122|GO:0001525|GO:0001701|GO:0001707|GO:0001947|GO:0006350|GO:0007275|GO:0007507|GO:0007507|GO:0030154|GO:0035050|GO:0045449|GO:0045944|GO:0055010|GO:0060707|GO:0000122|GO:0001525|GO:0001701|GO:0001707|GO:0001947|GO:0006350|GO:0007275|GO:0007507|GO:0007507|GO:0030154|GO:0035050|GO:0045449|GO:0045944|GO:0055010|GO:0060707|GO:0000122|GO:0001525|GO:0001701|GO:0001707|GO:0001947|GO:0006350|GO:…
10419465	0.0270902	down	1.49769	-1.49769	-0.582738		Ccnb1ip1	cyclin B1 interacting protein 1	NM_001111119 // GO:0001825 // blastocyst formation // inferred from mutant phenotype /// NM_001111119 // GO:0006915 // apoptosis // inferred from mutant phenotype /// NM_001111119 // GO:0007132 // meiotic metaphase I // inferred from mutant phenotype /// NM_001111119 // GO:0007286 // spermatid development // inferred from mutant phenotype /// NM_001111119 // GO:0035265 // organ growth // inferred…	NM_001111119	Mm.343880///Mm.343880		239083	GO:0001825|GO:0006915|GO:0007132|GO:0007286|GO:0035265|GO:0051026|GO:0001825|GO:0006915|GO:0007132|GO:0007286|GO:0035265|GO:0051026
10500406	0.0189232	up	1.49707	1.49707	0.582142	BC021596	Cd160	CD160 antigen		NM_018767	Mm.34693///Mm.34693///Mm.34693///Mm.34693	ENSMUST00000107074 // Pfam // IPR013151 // Immunoglobulin /// ENSMUST00000047702 // Pfam // IPR013151 // Immunoglobulin	54215	GO:0005886|GO:0016020|GO:0031225|GO:0005886|GO:0016020|GO:0031225|GO:0005886|GO:0016020|GO:0031225|GO:0005886|GO:0016020|GO:0031225|GO:0004872|GO:0004872|GO:0004872|GO:0004872
10460251	0.0205184	up	1.49302	1.49302	0.578233	AK081788	1700055N04Rik	RIKEN cDNA 1700055N04 gene		XM_895013	Mm.34137///Mm.34137		73458
10538887	0.0144156	down	1.49053	-1.49053	-0.575829		Gm5153	predicted gene 5153					381776
10604124	0.00126854	up	1.49003	1.49003	0.575344	AF265350|BC094891|DQ058641|BC147696	Rhox4f|Rhox4b|Rhox4e|Rhox4g|Rhox4d|Rhox4a|Rhox4c	reproductive homeobox 4F | reproductive homeobox 4B | reproductive homeobox 4E | reproductive homeobox 4G | reproductive homeobox 4D | reproductive homeobox 4A | reproductive homeobox 4C	NM_001039696 // GO:0008150 // biological_process // no biological data available /// NM_021300 // GO:0008150 // biological_process // no biological data available /// NM_201236 // GO:0008150 // biological_process // no biological data available /// NM_001039698 // GO:0008150 // biological_process // no biological data available /// NM_001039695 // GO:0008150 // biological_process // no biological…	NM_001039696|NM_021300|NM_201236|NM_001039698|NM_001039695|NM_001039688|NM_001039689	Mm.447786///Mm.327419///Mm.381921///Mm.386600///Mm.296330///Mm.296444///Mm.447786///Mm.327419///Mm.381921///Mm.296330///Mm.386600///Mm.327419///Mm.381921///Mm.296330///Mm.386600		636177 | 57737 | 194856 | 664608 | 664610 | 664609 | 434759	GO:0008150|GO:0008150|GO:0008150|GO:0008150|GO:0008150|GO:0008150|GO:0008150|GO:0008150|GO:0008150|GO:0008150|GO:0008150|GO:0008150|GO:0008150|GO:0008150|GO:0008150|GO:0008150|GO:0008150|GO:0005575|GO:0005634|GO:0005575|GO:0005634|GO:0005575|GO:0005634|GO:0005575|GO:0005634|GO:0005575|GO:0005575|GO:0005634|GO:0005575|GO:0005575|GO:0005634|GO:0005575|GO:0005634|GO:0005575|GO:0005634|GO:0005575|GO:…
10537146	0.0324388	up	1.48897	1.48897	0.574317	BC005789	Akr1b8	aldo-keto reductase family 1, member B8	NM_008012 // GO:0055114 // oxidation reduction // inferred from electronic annotation /// ENSMUST00000038406 // GO:0055114 // oxidation reduction // inferred from electronic annotation /// BC005789 // GO:0055114 // oxidation reduction // inferred from electronic annotation	NM_008012			14187	GO:0055114|GO:0055114|GO:0055114|GO:0005737|GO:0005737|GO:0005737|GO:0004032|GO:0016491|GO:0004032|GO:0016491|GO:0004032|GO:0016491
10599291	0.00137635	up	1.48873	1.48873	0.574084	BC094891|AF265350|BC147696|DQ058641	Rhox4e|Rhox4g|Rhox4f|Rhox4a|Rhox4d|Rhox4c|Rhox4b	reproductive homeobox 4E | reproductive homeobox 4G | reproductive homeobox 4F | reproductive homeobox 4A | reproductive homeobox 4D | reproductive homeobox 4C | reproductive homeobox 4B	NM_201236 // GO:0008150 // biological_process // no biological data available /// NM_001039698 // GO:0008150 // biological_process // no biological data available /// NM_001039696 // GO:0008150 // biological_process // no biological data available /// NM_001039688 // GO:0008150 // biological_process // no biological data available /// NM_001039695 // GO:0008150 // biological_process // no biologi…	NM_201236|NM_001039698|NM_001039696|NM_001039688|NM_001039695|NM_001039689|NM_021300	Mm.381921///Mm.447786///Mm.296330///Mm.386600///Mm.296444///Mm.327419///Mm.381921///Mm.386600///Mm.296330///Mm.447786///Mm.327419///Mm.381921///Mm.327419///Mm.386600///Mm.296330		194856 | 664608 | 636177 | 664609 | 664610 | 434759 | 57737	GO:0008150|GO:0008150|GO:0008150|GO:0008150|GO:0008150|GO:0008150|GO:0008150|GO:0008150|GO:0008150|GO:0008150|GO:0008150|GO:0008150|GO:0008150|GO:0008150|GO:0008150|GO:0008150|GO:0008150|GO:0005575|GO:0005634|GO:0005575|GO:0005634|GO:0005575|GO:0005634|GO:0005575|GO:0005634|GO:0005575|GO:0005575|GO:0005575|GO:0005634|GO:0005575|GO:0005634|GO:0005575|GO:0005575|GO:0005634|GO:0005575|GO:0005634|GO:…
10599962	0.0456236	up	1.4859	1.4859	0.571341	BC157923	Mamld1	mastermind-like domain containing 1		NM_001081354	Mm.371730///Mm.371730///Mm.371730///Mm.371730		333639
10366554	0.0268614	up	1.48558	1.48558	0.571029	BC137608	Mdm1	transformed mouse 3T3 cell double minute 1		NM_148922|NM_010785	Mm.101191///Mm.101191///Mm.101191///Mm.101191		17245	GO:0005634|GO:0005634|GO:0005634|GO:0005634
10534883	0.0366017	up	1.48422	1.48422	0.569707	BC098235	Irs3	insulin receptor substrate 3		NM_010571	Mm.24486///Mm.24486///Mm.24486		16369	GO:0004872|GO:0004872|GO:0004872
10358210	0.00327384	up	1.4841	1.4841	0.569586	M81385	Nr5a2	nuclear receptor subfamily 5, group A, member 2	NM_030676 // GO:0006350 // transcription // inferred from electronic annotation /// NM_030676 // GO:0006355 // regulation of transcription, DNA-dependent // inferred from electronic annotation /// NM_030676 // GO:0008206 // bile acid metabolic process // inferred from mutant phenotype /// NM_030676 // GO:0042127 // regulation of cell proliferation // inferred from genetic interaction /// NM_03067…	NM_030676|NM_001159769	Mm.16794///Mm.16794///Mm.16794///Mm.16794		26424	GO:0006350|GO:0006355|GO:0008206|GO:0042127|GO:0042632|GO:0045449|GO:0045944|GO:0006350|GO:0006355|GO:0008206|GO:0042127|GO:0042632|GO:0045449|GO:0045944|GO:0006350|GO:0006355|GO:0008206|GO:0042127|GO:0042632|GO:0045449|GO:0045944|GO:0006350|GO:0006355|GO:0008206|GO:0042127|GO:0042632|GO:0045449|GO:0045944|GO:0005634|GO:0005634|GO:0005634|GO:0005634|GO:0003677|GO:0003700|GO:0003707|GO:0004872|GO:…
10538163	0.00228593	up	1.48401	1.48401	0.569497	BC021880	Abp1	amiloride binding protein 1 (amine oxidase, copper-containing)	NM_029638 // GO:0009308 // amine metabolic process // inferred from electronic annotation /// NM_029638 // GO:0015898 // amiloride transport // not recorded /// NM_029638 // GO:0055114 // oxidation reduction // inferred from electronic annotation /// NM_001161621 // GO:0009308 // amine metabolic process // inferred from electronic annotation /// NM_001161621 // GO:0015898 // amiloride transport /…	NM_029638|NM_001161621|NM_001161622	Mm.213898///Mm.213898///Mm.213898///Mm.213898///Mm.213898		76507	GO:0009308|GO:0015898|GO:0055114|GO:0009308|GO:0015898|GO:0055114|GO:0009308|GO:0015898|GO:0055114|GO:0009308|GO:0015898|GO:0055114|GO:0009308|GO:0015898|GO:0055114|GO:0005576|GO:0005576|GO:0005576|GO:0005576|GO:0005576|GO:0005507|GO:0005509|GO:0008131|GO:0008201|GO:0016491|GO:0046872|GO:0048038|GO:0005507|GO:0005509|GO:0008131|GO:0008201|GO:0016491|GO:0046872|GO:0048038|GO:0005507|GO:0005509|GO:…
10497663	0.0278337	down	1.48349	-1.48349	-0.568998	BC061928	Slc7a14	solute carrier family 7 (cationic amino acid transporter, y+ system), member 14	NM_172861 // GO:0006810 // transport // inferred from electronic annotation /// NM_172861 // GO:0006865 // amino acid transport // inferred from electronic annotation /// ENSMUST00000091259 // GO:0006810 // transport // inferred from electronic annotation /// ENSMUST00000091259 // GO:0006865 // amino acid transport // inferred from electronic annotation /// BC061928 // GO:0006810 // transport // …	NM_172861	Mm.285366///Mm.285366///Mm.285366///Mm.285366		241919	GO:0006810|GO:0006865|GO:0006810|GO:0006865|GO:0006810|GO:0006865|GO:0006810|GO:0006865|GO:0016020|GO:0016021|GO:0016020|GO:0016021|GO:0016020|GO:0016021|GO:0016020|GO:0016021|GO:0015171|GO:0015171|GO:0015171|GO:0015171
10599269	0.00183516	up	1.48308	1.48308	0.5686	AF265350|DQ058641|BC172128|BC147696	Rhox4b|Rhox4e|Rhox4g|Rhox4f|Rhox4a|Rhox4c|Rhox4d	reproductive homeobox 4B | reproductive homeobox 4E | reproductive homeobox 4G | reproductive homeobox 4F | reproductive homeobox 4A | reproductive homeobox 4C | reproductive homeobox 4D	NM_021300 // GO:0008150 // biological_process // no biological data available /// NM_201236 // GO:0008150 // biological_process // no biological data available /// NM_001039698 // GO:0008150 // biological_process // no biological data available /// NM_001039696 // GO:0008150 // biological_process // no biological data available /// NM_001039688 // GO:0008150 // biological_process // no biological…	NM_021300|NM_201236|NM_001039698|NM_001039696|NM_001039688|NM_001039689|NM_001039695	Mm.327419///Mm.381921///Mm.447786///Mm.296330///Mm.296444///Mm.386600///Mm.327419///Mm.381921///Mm.296330///Mm.386600///Mm.447786///Mm.327419///Mm.296330///Mm.381921///Mm.386600		57737 | 194856 | 664608 | 636177 | 664609 | 434759 | 664610	GO:0008150|GO:0008150|GO:0008150|GO:0008150|GO:0008150|GO:0008150|GO:0008150|GO:0008150|GO:0008150|GO:0008150|GO:0008150|GO:0008150|GO:0008150|GO:0008150|GO:0008150|GO:0008150|GO:0008150|GO:0005575|GO:0005634|GO:0005575|GO:0005634|GO:0005575|GO:0005634|GO:0005575|GO:0005634|GO:0005575|GO:0005634|GO:0005575|GO:0005575|GO:0005575|GO:0005634|GO:0005575|GO:0005634|GO:0005575|GO:0005634|GO:0005575|GO:…
10527649	0.00813496	up	1.48098	1.48098	0.566552	BC116246	6330406I15Rik	RIKEN cDNA 6330406I15 gene		NM_027519	Mm.252139///Mm.252139///Mm.252139///Mm.252139		70717
10514313	0.0175228	down	1.47915	-1.47915	-0.564773		Gm13280	predicted gene 13280	NM_206867 // GO:0009615 // response to virus // inferred from electronic annotation /// ENSMUST00000105148 // GO:0009615 // response to virus // inferred from electronic annotation	NM_206867	Mm.377246///Mm.377246		230398	GO:0009615|GO:0009615|GO:0005615|GO:0005615|GO:0005125|GO:0005125
10351041	0.0216302	up	1.47518	1.47518	0.560894
10450694	0.0331184	down	1.47338	-1.47338	-0.559134	M35243|M35247|M35244|M35248	H2-T22|H2-T9|H2-T17|H2-T10	histocompatibility 2, T region locus 22 | histocompatibility 2, T region locus 9 | histocompatibility 2, T region locus 17 | histocompatibility 2, T region locus 10		NM_010397|NM_010399	Mm.195061///Mm.195061///Mm.195061///Mm.195061///Mm.195061		15039 | 15051 | 15032 | 15024	GO:0016021|GO:0016021|GO:0016021|GO:0016021|GO:0016021|GO:0016021|GO:0016021|GO:0016021
10599263	0.00100594	up	1.47285	1.47285	0.558613	BC116370|AF265350|BC172128|BC147696	Rhox4a|Rhox4b|Rhox4e|Rhox4g|Rhox4f|Rhox4d|Rhox4c	reproductive homeobox 4A | reproductive homeobox 4B | reproductive homeobox 4E | reproductive homeobox 4G | reproductive homeobox 4F | reproductive homeobox 4D | reproductive homeobox 4C	NM_001039688 // GO:0008150 // biological_process // no biological data available /// NM_021300 // GO:0008150 // biological_process // no biological data available /// NM_201236 // GO:0008150 // biological_process // no biological data available /// NM_001039698 // GO:0008150 // biological_process // no biological data available /// NM_001039696 // GO:0008150 // biological_process // no biological…	NM_001039688|NM_021300|NM_201236|NM_001039698|NM_001039696|NM_001039695|NM_001039689	Mm.296330///Mm.327419///Mm.381921///Mm.447786///Mm.386600///Mm.296444///Mm.296330///Mm.327419///Mm.381921///Mm.447786///Mm.386600///Mm.296330///Mm.327419///Mm.381921///Mm.386600		664609 | 57737 | 194856 | 664608 | 636177 | 664610 | 434759	GO:0008150|GO:0008150|GO:0008150|GO:0008150|GO:0008150|GO:0008150|GO:0008150|GO:0008150|GO:0008150|GO:0008150|GO:0008150|GO:0008150|GO:0008150|GO:0008150|GO:0008150|GO:0008150|GO:0008150|GO:0005575|GO:0005634|GO:0005575|GO:0005634|GO:0005575|GO:0005634|GO:0005575|GO:0005634|GO:0005575|GO:0005634|GO:0005575|GO:0005575|GO:0005575|GO:0005634|GO:0005575|GO:0005634|GO:0005575|GO:0005634|GO:0005575|GO:…
10514779	0.00405544	up	1.47211	1.47211	0.557889	BC138565	Prkaa2	protein kinase, AMP-activated, alpha 2 catalytic subunit	NM_178143 // GO:0006468 // protein amino acid phosphorylation // inferred from electronic annotation /// NM_178143 // GO:0006633 // fatty acid biosynthetic process // inferred from electronic annotation /// NM_178143 // GO:0006694 // steroid biosynthetic process // inferred from electronic annotation /// NM_178143 // GO:0006695 // cholesterol biosynthetic process // inferred from electronic annot…	NM_178143	Mm.48638///Mm.48638///Mm.48638		108079	GO:0006468|GO:0006633|GO:0006694|GO:0006695|GO:0006950|GO:0008610|GO:0016126|GO:0006468|GO:0006633|GO:0006694|GO:0006695|GO:0006950|GO:0008610|GO:0016126|GO:0006468|GO:0006633|GO:0006694|GO:0006695|GO:0006950|GO:0008610|GO:0016126|GO:0005634|GO:0005634|GO:0005634|GO:0000166|GO:0000287|GO:0004672|GO:0004674|GO:0004679|GO:0005524|GO:0016301|GO:0016740|GO:0046872|GO:0000166|GO:0000287|GO:0004672|GO:…
10555280	0.0394353	up	1.47208	1.47208	0.557854	BC019399	Chrdl2	chordin-like 2	NM_133709 // GO:0001503 // ossification // inferred from electronic annotation /// NM_133709 // GO:0007275 // multicellular organismal development // inferred from electronic annotation /// NM_133709 // GO:0030154 // cell differentiation // inferred from direct assay /// NM_133709 // GO:0030514 // negative regulation of BMP signaling pathway // inferred from direct assay /// NM_133709 // GO:00512…	NM_133709	Mm.285295///Mm.285295///Mm.285295///Mm.285295		69121	GO:0001503|GO:0007275|GO:0030154|GO:0030514|GO:0051216|GO:0001503|GO:0007275|GO:0030154|GO:0030514|GO:0051216|GO:0001503|GO:0007275|GO:0030154|GO:0030514|GO:0051216|GO:0001503|GO:0007275|GO:0030154|GO:0030514|GO:0051216|GO:0005576|GO:0005576|GO:0005576|GO:0005576|GO:0005515|GO:0005515|GO:0005515|GO:0005515
10463361	0.0096214	up	1.47122	1.47122	0.557016	AY430080	Scd4	stearoyl-coenzyme A desaturase 4	NM_183216 // GO:0006633 // fatty acid biosynthetic process // inferred from direct assay /// NM_183216 // GO:0008610 // lipid biosynthetic process // inferred from electronic annotation /// NM_183216 // GO:0055114 // oxidation reduction // inferred from electronic annotation /// ENSMUST00000058856 // GO:0006633 // fatty acid biosynthetic process // inferred from direct assay /// ENSMUST0000005885…	NM_183216	Mm.313583///Mm.313583///Mm.313583		329065	GO:0006633|GO:0008610|GO:0055114|GO:0006633|GO:0008610|GO:0055114|GO:0006633|GO:0008610|GO:0055114|GO:0005792|GO:0016021|GO:0005792|GO:0016021|GO:0005792|GO:0016021|GO:0004768|GO:0005506|GO:0016491|GO:0004768|GO:0005506|GO:0016491|GO:0004768|GO:0005506|GO:0016491
10394990	0.0388905	up	1.46895	1.46895	0.554788	AB297383	Mboat2	membrane bound O-acyltransferase domain containing 2	NM_026037 // GO:0008654 // phospholipid biosynthetic process // inferred from electronic annotation /// NM_001083341 // GO:0008654 // phospholipid biosynthetic process // inferred from electronic annotation /// ENSMUST00000110942 // GO:0008654 // phospholipid biosynthetic process // inferred from electronic annotation /// ENSMUST00000116439 // GO:0008654 // phospholipid biosynthetic process // in…	NM_026037|NM_001083341	Mm.167671///Mm.167671///Mm.167671///Mm.167671///Mm.167671///Mm.167671///Mm.167671		67216	GO:0008654|GO:0008654|GO:0008654|GO:0008654|GO:0008654|GO:0008654|GO:0008654|GO:0005783|GO:0016020|GO:0016021|GO:0005783|GO:0016020|GO:0016021|GO:0005783|GO:0016020|GO:0016021|GO:0005783|GO:0016020|GO:0016021|GO:0005783|GO:0016020|GO:0016021|GO:0005783|GO:0016020|GO:0016021|GO:0005783|GO:0016020|GO:0016021|GO:0008415|GO:0016740|GO:0047184|GO:0008415|GO:0016740|GO:0047184|GO:0008415|GO:0016740|GO:…
10367634	0.0382235	up	1.46396	1.46396	0.549881	BC071185	Akap12	A kinase (PRKA) anchor protein (gravin) 12	NM_031185 // GO:0006605 // protein targeting // inferred from electronic annotation /// NM_031185 // GO:0007165 // signal transduction // traceable author statement /// ENSMUST00000045730 // GO:0006605 // protein targeting // inferred from electronic annotation /// ENSMUST00000045730 // GO:0007165 // signal transduction // traceable author statement /// BC071185 // GO:0006605 // protein targeting…	NM_031185	Mm.27481///Mm.27481///Mm.27481///Mm.27481		83397	GO:0006605|GO:0007165|GO:0006605|GO:0007165|GO:0006605|GO:0007165|GO:0006605|GO:0007165|GO:0005575|GO:0005737|GO:0005856|GO:0005575|GO:0005737|GO:0005856|GO:0005575|GO:0005737|GO:0005856|GO:0005575|GO:0005737|GO:0005856|GO:0005515|GO:0016301|GO:0030159|GO:0005515|GO:0016301|GO:0030159|GO:0005515|GO:0016301|GO:0030159|GO:0005515|GO:0016301|GO:0030159
10466712	0.0264657	up	1.46345	1.46345	0.549373	BC042773	Mamdc2	MAM domain containing 2	NM_174857 // GO:0019800 // peptide cross-linking via chondroitin 4-sulfate glycosaminoglycan // inferred from direct assay /// ENSMUST00000036069 // GO:0019800 // peptide cross-linking via chondroitin 4-sulfate glycosaminoglycan // inferred from direct assay /// BC042773 // GO:0019800 // peptide cross-linking via chondroitin 4-sulfate glycosaminoglycan // inferred from direct assay	NM_174857	Mm.50841///Mm.50841///Mm.50841		71738	GO:0019800|GO:0019800|GO:0019800|GO:0005576|GO:0005578|GO:0005614|GO:0016020|GO:0031012|GO:0005576|GO:0005578|GO:0005614|GO:0016020|GO:0031012|GO:0005576|GO:0005578|GO:0005614|GO:0016020|GO:0031012|GO:0005539|GO:0005539|GO:0005539
10567086	0.00084556	down	1.46305	-1.46305	-0.548977	AY323818	Cyp2r1	cytochrome P450, family 2, subfamily r, polypeptide 1	NM_177382 // GO:0042359 // vitamin D metabolic process // inferred from direct assay /// NM_177382 // GO:0055114 // oxidation reduction // inferred from electronic annotation /// ENSMUST00000032908 // GO:0042359 // vitamin D metabolic process // inferred from direct assay /// ENSMUST00000032908 // GO:0055114 // oxidation reduction // inferred from electronic annotation /// AY323818 // GO:0042359 …	NM_177382	Mm.108037///Mm.108037///Mm.108037///Mm.108037		244209	GO:0042359|GO:0055114|GO:0042359|GO:0055114|GO:0042359|GO:0055114|GO:0042359|GO:0055114|GO:0005575|GO:0005783|GO:0005792|GO:0016020|GO:0005575|GO:0005783|GO:0005792|GO:0016020|GO:0005575|GO:0005783|GO:0005792|GO:0016020|GO:0005575|GO:0005783|GO:0005792|GO:0016020|GO:0004497|GO:0005506|GO:0009055|GO:0016491|GO:0020037|GO:0030343|GO:0046872|GO:0047749|GO:0004497|GO:0005506|GO:0009055|GO:0016491|GO:…
10471675	0.0129625	up	1.46235	1.46235	0.548287	BC081432	Glo1	glyoxalase 1		NM_025374|NM_001113560	Mm.261984///Mm.261984///Mm.261984///Mm.261984		109801	GO:0004462|GO:0008270|GO:0016829|GO:0046872|GO:0004462|GO:0008270|GO:0016829|GO:0046872|GO:0004462|GO:0008270|GO:0016829|GO:0046872|GO:0004462|GO:0008270|GO:0016829|GO:0046872
10395409	0.0427796	up	1.46206	1.46206	0.548005	BC002076	Meox2	mesenchyme homeobox 2	NM_008584 // GO:0001525 // angiogenesis // inferred from mutant phenotype /// NM_008584 // GO:0001757 // somite specification // inferred from genetic interaction /// NM_008584 // GO:0006355 // regulation of transcription, DNA-dependent // inferred from electronic annotation /// NM_008584 // GO:0007275 // multicellular organismal development // inferred from electronic annotation /// NM_008584 //…	NM_008584	Mm.341398///Mm.341398///Mm.341398		17286	GO:0001525|GO:0001757|GO:0006355|GO:0007275|GO:0007519|GO:0045449|GO:0060021|GO:0060173|GO:0001525|GO:0001757|GO:0006355|GO:0007275|GO:0007519|GO:0045449|GO:0060021|GO:0060173|GO:0001525|GO:0001757|GO:0006355|GO:0007275|GO:0007519|GO:0045449|GO:0060021|GO:0060173|GO:0005634|GO:0005634|GO:0005634|GO:0003677|GO:0003700|GO:0030528|GO:0043565|GO:0003677|GO:0003700|GO:0030528|GO:0043565|GO:0003677|GO:…
10549655	0.0230712	up	1.46131	1.46131	0.547264	AY074931	Eps8l1	EPS8-like 1	NM_026146 // GO:0016601 // Rac protein signal transduction // not recorded /// ENSMUST00000086372 // GO:0016601 // Rac protein signal transduction // not recorded /// AY074931 // GO:0016601 // Rac protein signal transduction // not recorded	NM_026146	Mm.360392///Mm.360392///Mm.360392	NM_026146 // Pfam // IPR011511 // Variant SH3 /// ENSMUST00000086372 // Pfam // IPR011511 // Variant SH3 /// AY074931 // Pfam // IPR011511 // Variant SH3	67425	GO:0016601|GO:0016601|GO:0016601|GO:0001726|GO:0005737|GO:0001726|GO:0005737|GO:0001726|GO:0005737|GO:0005515|GO:0051015|GO:0005515|GO:0051015|GO:0005515|GO:0051015
10582464	0.0347837	down	1.46078	-1.46078	-0.546741
10552494	0.00918721	up	1.4594	1.4594	0.545374	BC109326	Klk9	kallikrein related-peptidase 9		NM_028660	Mm.19942///Mm.19942///Mm.19942		101533	GO:0008233|GO:0008236|GO:0016787|GO:0008233|GO:0008236|GO:0016787|GO:0008233|GO:0008236|GO:0016787
10554667	0.0394579	down	1.45919	-1.45919	-0.545172	AY263157	Tmc3	transmembrane channel-like gene family 3		NM_177695	Mm.478391///Mm.478391///Mm.478391		233424	GO:0016020|GO:0016021|GO:0016020|GO:0016021|GO:0016020|GO:0016021
10527571	0.0228373	up	1.45562	1.45562	0.541636
10505145	0.020222	up	1.45559	1.45559	0.541605	U37708	Musk	muscle, skeletal, receptor tyrosine kinase	NM_001037127 // GO:0006355 // regulation of transcription, DNA-dependent // inferred from mutant phenotype /// NM_001037127 // GO:0006468 // protein amino acid phosphorylation // inferred from electronic annotation /// NM_001037127 // GO:0007528 // neuromuscular junction development // inferred from genetic interaction /// NM_001037127 // GO:0008582 // regulation of synaptic growth at neuromuscul…	NM_001037127|NM_001037128|NM_001037129|NM_010944|NM_001037130	Mm.16148///Mm.16148///Mm.16148///Mm.16148///Mm.16148///Mm.16148///Mm.16148///Mm.16148///Mm.16148///Mm.16148///Mm.16148		18198	GO:0006355|GO:0006468|GO:0007528|GO:0008582|GO:0043113|GO:0043113|GO:0006355|GO:0006468|GO:0007528|GO:0008582|GO:0043113|GO:0043113|GO:0006355|GO:0006468|GO:0007528|GO:0008582|GO:0043113|GO:0043113|GO:0006355|GO:0006468|GO:0007528|GO:0008582|GO:0043113|GO:0043113|GO:0006355|GO:0006468|GO:0007528|GO:0008582|GO:0043113|GO:0043113|GO:0006355|GO:0006468|GO:0007528|GO:0008582|GO:0043113|GO:0043113|GO:…
10499891	0.0323181	down	1.45389	-1.45389	-0.539923	BC119288	Sprr1b	small proline-rich protein 1B	NM_009265 // GO:0008360 // regulation of cell shape // traceable author statement /// NM_009265 // GO:0031424 // keratinization // inferred from electronic annotation /// ENSMUST00000062160 // GO:0008360 // regulation of cell shape // traceable author statement /// ENSMUST00000062160 // GO:0031424 // keratinization // inferred from electronic annotation /// BC119288 // GO:0008360 // regulation of…	NM_009265	Mm.140151///Mm.140151///Mm.140151///Mm.140151	ENSMUST00000090869 // Pfam // IPR003302 // Cornifin (SPRR)	20754	GO:0008360|GO:0031424|GO:0008360|GO:0031424|GO:0008360|GO:0031424|GO:0008360|GO:0031424|GO:0001533|GO:0005737|GO:0001533|GO:0005737|GO:0001533|GO:0005737|GO:0001533|GO:0005737|GO:0005200|GO:0005200|GO:0005200|GO:0005200
10547590	0.0174612	up	1.45219	1.45219	0.538233	AF097357	Klrg1	killer cell lectin-like receptor subfamily G, member 1	NM_016970 // GO:0007166 // cell surface receptor linked signal transduction // traceable author statement /// ENSMUST00000032207 // GO:0007166 // cell surface receptor linked signal transduction // traceable author statement /// AF097357 // GO:0007166 // cell surface receptor linked signal transduction // traceable author statement	NM_016970	Mm.20434///Mm.20434///Mm.20434		50928	GO:0007166|GO:0007166|GO:0007166|GO:0016020|GO:0016021|GO:0016020|GO:0016021|GO:0016020|GO:0016021|GO:0004872|GO:0005488|GO:0005529|GO:0004872|GO:0005488|GO:0005529|GO:0004872|GO:0005488|GO:0005529
10422748	0.0363937	down	1.45084	-1.45084	-0.536884	X05475	C9	complement component 9	NM_013485 // GO:0006955 // immune response // inferred from electronic annotation /// NM_013485 // GO:0006957 // complement activation, alternative pathway // inferred from electronic annotation /// NM_013485 // GO:0006958 // complement activation, classical pathway // inferred from electronic annotation /// NM_013485 // GO:0019835 // cytolysis // inferred from electronic annotation /// NM_013485…	NM_013485	Mm.29095///Mm.29095///Mm.29095		12279	GO:0006955|GO:0006957|GO:0006958|GO:0019835|GO:0045087|GO:0006955|GO:0006957|GO:0006958|GO:0019835|GO:0045087|GO:0006955|GO:0006957|GO:0006958|GO:0019835|GO:0045087|GO:0005576|GO:0005579|GO:0016020|GO:0016021|GO:0005576|GO:0005579|GO:0016020|GO:0016021|GO:0005576|GO:0005579|GO:0016020|GO:0016021
10525887	0.0288358	up	1.4446	1.4446	0.530675	BC039941	Bri3bp	Bri3 binding protein		NM_029752	Mm.290720///Mm.290720///Mm.290720		76809	GO:0016020|GO:0016021|GO:0016020|GO:0016021|GO:0016020|GO:0016021
10439237	0.032245	up	1.44287	1.44287	0.528943	BC086912	Rps21|Gm5963	ribosomal protein S21 | predicted gene 5963	NM_025587 // GO:0006412 // translation // inferred from electronic annotation /// ENSMUST00000059080 // GO:0006412 // translation // inferred from electronic annotation /// BC086912 // GO:0006412 // translation // inferred from electronic annotation	NM_025587	Mm.289669///Mm.289669///Mm.289669		66481 | 546663	GO:0006412|GO:0006412|GO:0006412|GO:0005622|GO:0005840|GO:0030529|GO:0005622|GO:0005840|GO:0030529|GO:0005622|GO:0005840|GO:0030529|GO:0003735|GO:0003735|GO:0003735
10566810	0.040038	up	1.44053	1.44053	0.526599	BC072641	Nrip3	nuclear receptor interacting protein 3	NM_020610 // GO:0006508 // proteolysis // inferred from electronic annotation /// ENSMUST00000033331 // GO:0006508 // proteolysis // inferred from electronic annotation /// BC072641 // GO:0006508 // proteolysis // inferred from electronic annotation /// ENSMUST00000041460 // GO:0006508 // proteolysis // inferred from electronic annotation	NM_020610	Mm.275374///Mm.275374///Mm.275374///Mm.275374		78593	GO:0006508|GO:0006508|GO:0006508|GO:0006508|GO:0004190|GO:0004190|GO:0004190|GO:0004190
10599274	0.00178614	up	1.4391	1.4391	0.52517	AF265350|BC116370|BC147696|BC094891	Rhox4c|Rhox4a|Rhox4e|Rhox4d|Rhox4f|Rhox4g|Rhox4b	reproductive homeobox 4C | reproductive homeobox 4A | reproductive homeobox 4E | reproductive homeobox 4D | reproductive homeobox 4F | reproductive homeobox 4G | reproductive homeobox 4B	NM_001039689 // GO:0008150 // biological_process // no biological data available /// NM_001039688 // GO:0008150 // biological_process // no biological data available /// NM_201236 // GO:0008150 // biological_process // no biological data available /// NM_001039695 // GO:0008150 // biological_process // no biological data available /// NM_001039696 // GO:0008150 // biological_process // no biologi…	NM_001039689|NM_001039688|NM_201236|NM_001039695|NM_001039696|NM_001039698|NM_021300	Mm.296444///Mm.296330///Mm.381921///Mm.386600///Mm.447786///Mm.327419///Mm.381921///Mm.296330///Mm.447786///Mm.386600///Mm.327419///Mm.327419///Mm.296330///Mm.386600///Mm.381921		434759 | 664609 | 194856 | 664610 | 636177 | 664608 | 57737	GO:0008150|GO:0008150|GO:0008150|GO:0008150|GO:0008150|GO:0008150|GO:0008150|GO:0008150|GO:0008150|GO:0008150|GO:0008150|GO:0008150|GO:0008150|GO:0008150|GO:0008150|GO:0008150|GO:0008150|GO:0005575|GO:0005575|GO:0005634|GO:0005575|GO:0005634|GO:0005575|GO:0005575|GO:0005634|GO:0005575|GO:0005634|GO:0005575|GO:0005634|GO:0005575|GO:0005634|GO:0005575|GO:0005634|GO:0005575|GO:0005634|GO:0005575|GO:…
10410973	0.0042351	down	1.43844	-1.43844	-0.524506
10500710	0.0449869	up	1.43691	1.43691	0.522967	BC037703	BC037703			NM_172295	Mm.32900///Mm.32900///Mm.32900///Mm.32900		242125
10581940	0.0431577	up	1.43563	1.43563	0.521686	BC027356	Kars	lysyl-tRNA synthetase	NM_001130868 // GO:0006412 // translation // inferred from electronic annotation /// NM_001130868 // GO:0006418 // tRNA aminoacylation for protein translation // inferred from electronic annotation /// NM_001130868 // GO:0006430 // lysyl-tRNA aminoacylation // inferred from electronic annotation /// NM_053092 // GO:0006412 // translation // inferred from electronic annotation /// NM_053092 // GO:…	NM_001130868|NM_053092	Mm.196544///Mm.196544///Mm.196544///Mm.196544///Mm.196544		85305	GO:0006412|GO:0006418|GO:0006430|GO:0006412|GO:0006418|GO:0006430|GO:0006412|GO:0006418|GO:0006430|GO:0006412|GO:0006418|GO:0006430|GO:0006412|GO:0006418|GO:0006430|GO:0005737|GO:0005737|GO:0005737|GO:0005737|GO:0005737|GO:0000166|GO:0003676|GO:0004812|GO:0004824|GO:0005515|GO:0005524|GO:0016874|GO:0000166|GO:0003676|GO:0004812|GO:0004824|GO:0005515|GO:0005524|GO:0016874|GO:0000166|GO:0003676|GO:…
10396831	0.0186857	up	1.43445	1.43445	0.520497	AF032466	Arg2	arginase type II	NM_009705 // GO:0000050 // urea cycle // inferred from electronic annotation /// NM_009705 // GO:0006525 // arginine metabolic process // inferred from electronic annotation /// NM_009705 // GO:0006941 // striated muscle contraction // inferred from mutant phenotype /// ENSMUST00000021550 // GO:0000050 // urea cycle // inferred from electronic annotation /// ENSMUST00000021550 // GO:0006525 // ar…	NM_009705	Mm.3506///Mm.3506///Mm.3506		11847	GO:0000050|GO:0006525|GO:0006941|GO:0000050|GO:0006525|GO:0006941|GO:0000050|GO:0006525|GO:0006941|GO:0005739|GO:0005739|GO:0005739|GO:0005739|GO:0005739|GO:0005739|GO:0004053|GO:0005515|GO:0016787|GO:0016813|GO:0030145|GO:0046872|GO:0004053|GO:0005515|GO:0016787|GO:0016813|GO:0030145|GO:0046872|GO:0004053|GO:0005515|GO:0016787|GO:0016813|GO:0030145|GO:0046872
10566333	0.00702819	down	1.43255	-1.43255	-0.518585	BC038937|AF220126|BC094899|BC062252|AK137967|AK153559	9230105E10Rik|Trim12|Gm8833|Gm4992|LOC675296	RIKEN cDNA 9230105E10 gene | tripartite motif-containing 12 | predicted gene 8833 | predicted gene 4992 | similar to tripartite motif protein TRIM5		NM_001146007|NM_175677|NM_023835|XM_992714|XM_142100|XM_001476206	Mm.425502///Mm.425502///Mm.458309///Mm.425502///Mm.458309///Mm.425502///Mm.458309///Mm.458309///Mm.458309///Mm.458309///Mm.458309///Mm.425502///Mm.425502///Mm.458309///Mm.302715	XM_142100 // Pfam // IPR004244 // L1 transposable element	319236 | 76681 | 667823 | 245575 | 675296	GO:0005622|GO:0005737|GO:0005622|GO:0005737|GO:0005622|GO:0005737|GO:0005622|GO:0005737|GO:0005622|GO:0005737|GO:0005622|GO:0005737|GO:0005622|GO:0005737|GO:0005622|GO:0005737|GO:0008270|GO:0046872|GO:0008270|GO:0046872|GO:0005515|GO:0008270|GO:0046872|GO:0008270|GO:0046872|GO:0005515|GO:0008270|GO:0046872|GO:0008270|GO:0046872|GO:0005515|GO:0008270|GO:0046872|GO:0005515|GO:0008270|GO:0046872|GO:…
10420488	0.0457917	up	1.43141	1.43141	0.517439	BC145673|EU155107|BC110663|EU155102	D14Ertd668e	DNA segment, Chr 14, ERATO Doi 668, expressed			Mm.205022///Mm.205022///Mm.205022///Mm.205022///Mm.205022		219132
10478364	0.0355513	up	1.43126	1.43126	0.517286		Tox2	TOX high mobility group box family member 2		NM_001098799	Mm.207709///Mm.207709///Mm.207709///Mm.207709		269389	GO:0005634|GO:0005634|GO:0005634|GO:0005634|GO:0003677|GO:0003677|GO:0003677|GO:0003677
10549594	0.000309165	down	1.43065	-1.43065	-0.516669	BC065694	Ttyh1	tweety homolog 1 (Drosophila)	NM_021324 // GO:0006810 // transport // inferred from electronic annotation /// NM_021324 // GO:0006811 // ion transport // inferred from electronic annotation /// NM_021324 // GO:0007155 // cell adhesion // inferred from electronic annotation /// NM_021324 // GO:0016337 // cell-cell adhesion // inferred from direct assay /// NM_021324 // GO:0031589 // cell-substrate adhesion // inferred from dir…	NM_021324|NM_001001454|NM_001109765	Mm.29729///Mm.29729///Mm.29729///Mm.29729///Mm.29729///Mm.29729///Mm.29729///Mm.29729///Mm.29729///Mm.29729		57776	GO:0006810|GO:0006811|GO:0007155|GO:0016337|GO:0031589|GO:0046847|GO:0006810|GO:0006811|GO:0007155|GO:0016337|GO:0031589|GO:0046847|GO:0006810|GO:0006811|GO:0007155|GO:0016337|GO:0031589|GO:0046847|GO:0006810|GO:0006811|GO:0007155|GO:0016337|GO:0031589|GO:0046847|GO:0006810|GO:0006811|GO:0007155|GO:0016337|GO:0031589|GO:0046847|GO:0006810|GO:0006811|GO:0007155|GO:0016337|GO:0031589|GO:0046847|GO:…
10475019	0.0478358	up	1.43007	1.43007	0.516085	BC027291	Itpka	inositol 1,4,5-trisphosphate 3-kinase A	NM_146125 // GO:0006020 // inositol metabolic process // inferred from mutant phenotype /// ENSMUST00000028758 // GO:0006020 // inositol metabolic process // inferred from mutant phenotype /// BC027291 // GO:0006020 // inositol metabolic process // inferred from mutant phenotype	NM_146125	Mm.65337///Mm.65337///Mm.65337		228550	GO:0006020|GO:0006020|GO:0006020|GO:0005575|GO:0005575|GO:0005575|GO:0000166|GO:0004428|GO:0005516|GO:0005524|GO:0008440|GO:0016301|GO:0016740|GO:0000166|GO:0004428|GO:0005516|GO:0005524|GO:0008440|GO:0016301|GO:0016740|GO:0000166|GO:0004428|GO:0005516|GO:0005524|GO:0008440|GO:0016301|GO:0016740
10599680	0.0181052	up	1.42704	1.42704	0.51303		3830403N18Rik	RIKEN cDNA 3830403N18 gene		NM_027510	Mm.335676///Mm.335676		70691
10402648	0.00227732	up	1.42653	1.42653	0.512512	BC103767	Brp44l	brain protein 44-like	NM_018819 // GO:0008150 // biological_process // no biological data available /// ENSMUST00000046754 // GO:0008150 // biological_process // no biological data available /// BC103767 // GO:0008150 // biological_process // no biological data available /// ENSMUST00000024637 // GO:0008150 // biological_process // no biological data available	NM_018819	Mm.288510///Mm.288510///Mm.288510///Mm.288510		55951	GO:0008150|GO:0008150|GO:0008150|GO:0008150|GO:0005739|GO:0005743|GO:0005739|GO:0005743|GO:0005739|GO:0005743|GO:0005739|GO:0005743|GO:0003674|GO:0003674|GO:0003674|GO:0003674
10575616	0.0369795	up	1.42544	1.42544	0.511408	AK049819|AK134873	Gabarapl2	gamma-aminobutyric acid (GABA) A receptor-associated protein-like 2	AK049819 // GO:0006810 // transport // inferred from electronic annotation /// AK049819 // GO:0006891 // intra-Golgi vesicle-mediated transport // not recorded /// AK049819 // GO:0015031 // protein transport // inferred from electronic annotation /// AK134873 // GO:0006810 // transport // inferred from electronic annotation /// AK134873 // GO:0006891 // intra-Golgi vesicle-mediated transport // n…		Mm.371666///Mm.371666		93739	GO:0006810|GO:0006891|GO:0015031|GO:0006810|GO:0006891|GO:0015031|GO:0000139|GO:0005794|GO:0000139|GO:0005794|GO:0005515|GO:0005515|GO:0005515|GO:0005515
10424825	0.036768	up	1.42388	1.42388	0.50983	BC005620	Cyc1	cytochrome c-1	NM_025567 // GO:0006810 // transport // inferred from electronic annotation /// NM_025567 // GO:0022900 // electron transport chain // inferred from electronic annotation /// ENSMUST00000023210 // GO:0006810 // transport // inferred from electronic annotation /// ENSMUST00000023210 // GO:0022900 // electron transport chain // inferred from electronic annotation /// BC005620 // GO:0006810 // trans…	NM_025567	Mm.29196///Mm.29196///Mm.29196		66445	GO:0006810|GO:0022900|GO:0006810|GO:0022900|GO:0006810|GO:0022900|GO:0005739|GO:0005743|GO:0016020|GO:0016021|GO:0070469|GO:0005739|GO:0005743|GO:0016020|GO:0016021|GO:0070469|GO:0005739|GO:0005743|GO:0016020|GO:0016021|GO:0070469|GO:0005506|GO:0009055|GO:0020037|GO:0046872|GO:0005506|GO:0009055|GO:0020037|GO:0046872|GO:0005506|GO:0009055|GO:0020037|GO:0046872
10445293	0.040297	up	1.42231	1.42231	0.508237	BC010726	Pla2g7	phospholipase A2, group VII (platelet-activating factor acetylhydrolase, plasma)	NM_013737 // GO:0006954 // inflammatory response // traceable author statement /// NM_013737 // GO:0016042 // lipid catabolic process // inferred from electronic annotation /// ENSMUST00000024706 // GO:0006954 // inflammatory response // traceable author statement /// ENSMUST00000024706 // GO:0016042 // lipid catabolic process // inferred from electronic annotation /// BC010726 // GO:0006954 // i…	NM_013737	Mm.9277///Mm.9277///Mm.9277///Mm.9277		27226	GO:0006954|GO:0016042|GO:0006954|GO:0016042|GO:0006954|GO:0016042|GO:0006954|GO:0016042|GO:0005576|GO:0005576|GO:0005576|GO:0005576|GO:0003847|GO:0016787|GO:0003847|GO:0016787|GO:0003847|GO:0016787|GO:0003847|GO:0016787
10450161	0.00257079	down	1.42056	-1.42056	-0.506455	BC106107	H2-Ea	histocompatibility 2, class II antigen E alpha	NM_010381 // GO:0002504 // antigen processing and presentation of peptide or polysaccharide antigen via MHC class II // inferred from electronic annotation /// NM_010381 // GO:0006952 // defense response // inferred from mutant phenotype /// NM_010381 // GO:0006955 // immune response // inferred from electronic annotation /// NM_010381 // GO:0016064 // immunoglobulin mediated immune response // i…	NM_010381	Mm.15680///Mm.15680///Mm.15680		14968	GO:0002504|GO:0006952|GO:0006955|GO:0016064|GO:0016064|GO:0019882|GO:0019886|GO:0050778|GO:0050778|GO:0002504|GO:0006952|GO:0006955|GO:0016064|GO:0016064|GO:0019882|GO:0019886|GO:0050778|GO:0050778|GO:0002504|GO:0006952|GO:0006955|GO:0016064|GO:0016064|GO:0019882|GO:0019886|GO:0050778|GO:0050778|GO:0005764|GO:0005886|GO:0009897|GO:0016020|GO:0016021|GO:0042613|GO:0005764|GO:0005886|GO:0009897|GO:…
10484371	0.0487432	down	1.41936	-1.41936	-0.505242	AB015595	Calcrl	calcitonin receptor-like	NM_018782 // GO:0007165 // signal transduction // inferred from electronic annotation /// NM_018782 // GO:0007166 // cell surface receptor linked signal transduction // inferred from electronic annotation /// NM_018782 // GO:0007186 // G-protein coupled receptor protein signaling pathway // traceable author statement /// NM_018782 // GO:0007189 // activation of adenylate cyclase activity by G-pro…	NM_018782	Mm.75467///Mm.75467///Mm.75467///Mm.75467		54598	GO:0007165|GO:0007166|GO:0007186|GO:0007189|GO:0007507|GO:0008284|GO:0048661|GO:0007165|GO:0007166|GO:0007186|GO:0007189|GO:0007507|GO:0008284|GO:0048661|GO:0007165|GO:0007166|GO:0007186|GO:0007189|GO:0007507|GO:0008284|GO:0048661|GO:0007165|GO:0007166|GO:0007186|GO:0007189|GO:0007507|GO:0008284|GO:0048661|GO:0005886|GO:0016020|GO:0016021|GO:0005886|GO:0016020|GO:0016021|GO:0005886|GO:0016020|GO:…
10583008	0.000375084	up	1.41712	1.41712	0.502959	BC028979	Casp12	caspase 12	NM_009808 // GO:0006508 // proteolysis // inferred from reviewed computational analysis /// NM_009808 // GO:0006915 // apoptosis // inferred from direct assay /// NM_009808 // GO:0006917 // induction of apoptosis // inferred from reviewed computational analysis /// NM_009808 // GO:0006926 // virus-infected cell apoptosis // inferred from direct assay /// NM_009808 // GO:0030968 // endoplasmic ret…	NM_009808	Mm.42163///Mm.42163		12364	GO:0006508|GO:0006915|GO:0006917|GO:0006926|GO:0030968|GO:0042981|GO:0070059|GO:0006508|GO:0006915|GO:0006917|GO:0006926|GO:0030968|GO:0042981|GO:0070059|GO:0005622|GO:0005783|GO:0005622|GO:0005783|GO:0004197|GO:0005515|GO:0008233|GO:0008234|GO:0016787|GO:0004197|GO:0005515|GO:0008233|GO:0008234|GO:0016787
10491547	0.0223746	up	1.41555	1.41555	0.501362		1810062G17Rik	RIKEN cDNA 1810062G17 gene					72282
10592160	0.0424835	up	1.41553	1.41553	0.501337		Gm6762	predicted gene 6762		XM_892150			627480
10398795	0.02121	up	1.41286	1.41286	0.498618	BC126962	Aspg	asparaginase homolog (S. cerevisiae)	NM_001081169 // GO:0006520 // cellular amino acid metabolic process // inferred from electronic annotation /// NM_001081169 // GO:0016042 // lipid catabolic process // inferred from electronic annotation /// ENSMUST00000079400 // GO:0006520 // cellular amino acid metabolic process // inferred from electronic annotation /// ENSMUST00000079400 // GO:0016042 // lipid catabolic process // inferred fr…	NM_001081169	Mm.77133///Mm.77133///Mm.77133		104816	GO:0006520|GO:0016042|GO:0006520|GO:0016042|GO:0006520|GO:0016042|GO:0003847|GO:0004067|GO:0004622|GO:0016787|GO:0003847|GO:0004067|GO:0004622|GO:0016787|GO:0003847|GO:0004067|GO:0004622|GO:0016787
10445241	0.036147	up	1.41272	1.41272	0.498474	BC016420	Tnfrsf21	tumor necrosis factor receptor superfamily, member 21	NM_178589 // GO:0006915 // apoptosis // inferred from electronic annotation /// NM_178589 // GO:0007165 // signal transduction // inferred from electronic annotation /// NM_178589 // GO:0051402 // neuron apoptosis // inferred from mutant phenotype /// ENSMUST00000024708 // GO:0006915 // apoptosis // inferred from electronic annotation /// ENSMUST00000024708 // GO:0007165 // signal transduction //…	NM_178589	Mm.200792///Mm.200792///Mm.200792		94185	GO:0006915|GO:0007165|GO:0051402|GO:0006915|GO:0007165|GO:0051402|GO:0006915|GO:0007165|GO:0051402|GO:0016020|GO:0016021|GO:0030424|GO:0016020|GO:0016021|GO:0030424|GO:0016020|GO:0016021|GO:0030424|GO:0004872|GO:0005515|GO:0004872|GO:0005515|GO:0004872|GO:0005515
10519983	0.00232115	up	1.41184	1.41184	0.497573	BC028893	Fgl2	fibrinogen-like protein 2	NM_008013 // GO:0007165 // signal transduction // inferred from electronic annotation /// NM_008013 // GO:0019835 // cytolysis // inferred from electronic annotation /// ENSMUST00000035799 // GO:0007165 // signal transduction // inferred from electronic annotation /// ENSMUST00000035799 // GO:0019835 // cytolysis // inferred from electronic annotation /// BC028893 // GO:0007165 // signal transduc…	NM_008013	Mm.292100///Mm.292100///Mm.292100		14190	GO:0007165|GO:0019835|GO:0007165|GO:0019835|GO:0007165|GO:0019835|GO:0005576|GO:0005576|GO:0005576|GO:0005102|GO:0005102|GO:0005102
10388045	0.0452224	up	1.41148	1.41148	0.497209							GENSCAN00000006954 // Pfam // IPR000504 // RNA-binding region RNP-1 (RNA recognition motif)
10590320	0.0023331	up	1.41141	1.41141	0.497138		Rpl14	ribosomal protein L14	NM_025974 // GO:0006412 // translation // inferred from electronic annotation /// NM_025974 // GO:0008150 // biological_process // no biological data available /// ENSMUST00000050737 // GO:0006412 // translation // inferred from electronic annotation /// ENSMUST00000050737 // GO:0008150 // biological_process // no biological data available	NM_025974	Mm.289810///Mm.289810		67115	GO:0006412|GO:0008150|GO:0006412|GO:0008150|GO:0005575|GO:0005622|GO:0005840|GO:0030529|GO:0005575|GO:0005622|GO:0005840|GO:0030529|GO:0003674|GO:0003735|GO:0003674|GO:0003735
10364326	0.042376	down	1.41028	-1.41028	-0.49598		Krtap10-10	keratin associated protein 10-10		NM_001024709			544710	GO:0005882
10404077	0.0297706	down	1.41009	-1.41009	-0.495786	BC018306	Slc17a2	solute carrier family 17 (sodium phosphate), member 2	NM_144836 // GO:0006810 // transport // inferred from electronic annotation /// NM_144836 // GO:0006811 // ion transport // inferred from electronic annotation /// NM_144836 // GO:0006814 // sodium ion transport // inferred from electronic annotation /// ENSMUST00000006786 // GO:0006810 // transport // inferred from electronic annotation /// ENSMUST00000006786 // GO:0006811 // ion transport // in…	NM_144836	Mm.24030///Mm.24030///Mm.24030///Mm.24030///Mm.24030	ENSMUST00000091700 // Pfam // IPR011701 // Major facilitator superfamily MFS_1	218103	GO:0006810|GO:0006811|GO:0006814|GO:0006810|GO:0006811|GO:0006814|GO:0006810|GO:0006811|GO:0006814|GO:0006810|GO:0006811|GO:0006814|GO:0006810|GO:0006811|GO:0006814|GO:0016020|GO:0016021|GO:0016020|GO:0016021|GO:0016020|GO:0016021|GO:0016020|GO:0016021|GO:0016020|GO:0016021|GO:0015293|GO:0031402|GO:0015293|GO:0031402|GO:0015293|GO:0031402|GO:0015293|GO:0031402|GO:0015293|GO:0031402
10505980	0.0198917	down	1.4094	-1.4094	-0.495078		Fggy	FGGY carbohydrate kinase domain containing	NM_001113412 // GO:0005975 // carbohydrate metabolic process // inferred from electronic annotation /// ENSMUST00000079223 // GO:0005975 // carbohydrate metabolic process // inferred from electronic annotation /// ENSMUST00000107085 // GO:0005975 // carbohydrate metabolic process // inferred from electronic annotation	NM_001113412	Mm.276098///Mm.276098///Mm.276098		75578	GO:0005975|GO:0005975|GO:0005975|GO:0005575|GO:0005575|GO:0005575|GO:0016301|GO:0016740|GO:0016773|GO:0016301|GO:0016740|GO:0016773|GO:0016301|GO:0016740|GO:0016773
10457357	0.0482378	up	1.40867	1.40867	0.494333		Mpp7	membrane protein, palmitoylated 7 (MAGUK p55 subfamily member 7)		NM_001081287	Mm.478424///Mm.478424		75739	GO:0005923|GO:0016020|GO:0030054|GO:0005923|GO:0016020|GO:0030054|GO:0005515|GO:0005515
10601044	0.0159205	up	1.40713	1.40713	0.492759	BC038274	Gdpd2	glycerophosphodiester phosphodiesterase domain containing 2	NM_023608 // GO:0006071 // glycerol metabolic process // inferred from electronic annotation /// NM_023608 // GO:0006629 // lipid metabolic process // inferred from electronic annotation /// ENSMUST00000019503 // GO:0006071 // glycerol metabolic process // inferred from electronic annotation /// ENSMUST00000019503 // GO:0006629 // lipid metabolic process // inferred from electronic annotation ///…	NM_023608	Mm.283495///Mm.283495///Mm.283495///Mm.283495		71584	GO:0006071|GO:0006629|GO:0006071|GO:0006629|GO:0006071|GO:0006629|GO:0006071|GO:0006629|GO:0005737|GO:0005856|GO:0005886|GO:0016020|GO:0016021|GO:0005737|GO:0005856|GO:0005886|GO:0016020|GO:0016021|GO:0005737|GO:0005856|GO:0005886|GO:0016020|GO:0016021|GO:0005737|GO:0005856|GO:0005886|GO:0016020|GO:0016021|GO:0008081|GO:0008889|GO:0016787|GO:0008081|GO:0008889|GO:0016787|GO:0008081|GO:0008889|GO:…
10529118	0.0365123	up	1.40634	1.40634	0.491942	BC021884	Eif2b4	eukaryotic translation initiation factor 2B, subunit 4 delta	NM_001127356 // GO:0006412 // translation // inferred from electronic annotation /// NM_001127356 // GO:0008150 // biological_process // no biological data available /// NM_001127356 // GO:0044237 // cellular metabolic process // inferred from electronic annotation /// NM_001127355 // GO:0006412 // translation // inferred from electronic annotation /// NM_001127355 // GO:0008150 // biological_pro…	NM_001127356|NM_001127355|NM_010122	Mm.29394///Mm.29394///Mm.29394///Mm.29394///Mm.29394///Mm.29394///Mm.29394		13667	GO:0006412|GO:0008150|GO:0044237|GO:0006412|GO:0008150|GO:0044237|GO:0006412|GO:0008150|GO:0044237|GO:0006412|GO:0008150|GO:0044237|GO:0006412|GO:0008150|GO:0044237|GO:0006412|GO:0008150|GO:0044237|GO:0006412|GO:0008150|GO:0044237|GO:0005851|GO:0005851|GO:0005851|GO:0005851|GO:0005851|GO:0005851|GO:0005851|GO:0003743|GO:0005085|GO:0005515|GO:0003743|GO:0005085|GO:0005515|GO:0003743|GO:0005085|GO:…
10419575	0.0134491	down	1.40536	-1.40536	-0.490943	AY219870	Ang4	angiogenin, ribonuclease A family, member 4	NM_177544 // GO:0019731 // antibacterial humoral response // inferred from direct assay /// NM_177544 // GO:0042742 // defense response to bacterium // inferred from direct assay /// ENSMUST00000073860 // GO:0019731 // antibacterial humoral response // inferred from direct assay /// ENSMUST00000073860 // GO:0042742 // defense response to bacterium // inferred from direct assay /// AY219870 // GO:…	NM_177544	Mm.343899///Mm.343899///Mm.343899		219033	GO:0019731|GO:0042742|GO:0019731|GO:0042742|GO:0019731|GO:0042742|GO:0005615|GO:0030141|GO:0005615|GO:0030141|GO:0005615|GO:0030141|GO:0004518|GO:0004519|GO:0016787|GO:0004518|GO:0004519|GO:0016787|GO:0004518|GO:0004519|GO:0016787
10601848	0.036692	up	1.40366	1.40366	0.489194		6530401D17Rik	signal peptidase complex subunit 3 homolog pseudogene		NR_003641	Mm.328305///Mm.328305		76219
10520111	0.0307472	up	1.40353	1.40353	0.489057	BC033270	Nupl2	nucleoporin like 2	NM_153092 // GO:0006810 // transport // inferred from electronic annotation /// NM_153092 // GO:0015031 // protein transport // inferred from electronic annotation /// NM_153092 // GO:0051028 // mRNA transport // inferred from electronic annotation /// NM_153092 // GO:0065002 // intracellular protein transmembrane transport // inferred from electronic annotation /// ENSMUST00000049887 // GO:00068…	NM_153092	Mm.45513///Mm.45513///Mm.45513///Mm.45513	NM_153092 // Pfam // IPR000571 // Zinc finger, CCCH-type /// ENSMUST00000049887 // Pfam // IPR000571 // Zinc finger, CCCH-type /// BC033270 // Pfam // IPR000571 // Zinc finger, CCCH-type /// ENSMUST00000115101 // Pfam // IPR000571 // Zinc finger, CCCH-type	231042	GO:0006810|GO:0015031|GO:0051028|GO:0065002|GO:0006810|GO:0015031|GO:0051028|GO:0065002|GO:0006810|GO:0015031|GO:0051028|GO:0065002|GO:0006810|GO:0015031|GO:0051028|GO:0065002|GO:0005634|GO:0005643|GO:0016020|GO:0005634|GO:0005643|GO:0016020|GO:0005634|GO:0005643|GO:0016020|GO:0005634|GO:0005643|GO:0016020|GO:0003676|GO:0005515|GO:0008270|GO:0046872|GO:0003676|GO:0005515|GO:0008270|GO:0046872|GO:…
10534281	0.0346246	up	1.4013	1.4013	0.486767	BC053048	Clip2	CAP-GLY domain containing linker protein 2		NM_009990|NM_001039162	Mm.255138///Mm.255138///Mm.255138///Mm.255138///Mm.255138		269713	GO:0005737|GO:0005856|GO:0005874|GO:0005881|GO:0005737|GO:0005856|GO:0005874|GO:0005881|GO:0005737|GO:0005856|GO:0005874|GO:0005881|GO:0005737|GO:0005856|GO:0005874|GO:0005881|GO:0005737|GO:0005856|GO:0005874|GO:0005881|GO:0005515|GO:0005515|GO:0005515|GO:0005515|GO:0005515
10358038	0.0417018	up	1.40095	1.40095	0.486406	BC019200	Rnpep	arginyl aminopeptidase (aminopeptidase B)	NM_145417 // GO:0006508 // proteolysis // inferred from electronic annotation /// NM_145417 // GO:0019370 // leukotriene biosynthetic process // inferred from electronic annotation /// NM_001159624 // GO:0006508 // proteolysis // inferred from electronic annotation /// NM_001159624 // GO:0019370 // leukotriene biosynthetic process // inferred from electronic annotation /// ENSMUST00000077340 // G…	NM_145417|NM_001159624	Mm.291048///Mm.291048///Mm.291048///Mm.291048///Mm.291048		215615	GO:0006508|GO:0019370|GO:0006508|GO:0019370|GO:0006508|GO:0019370|GO:0006508|GO:0019370|GO:0006508|GO:0019370|GO:0005576|GO:0005615|GO:0005576|GO:0005615|GO:0005576|GO:0005615|GO:0005576|GO:0005615|GO:0005576|GO:0005615|GO:0004177|GO:0008233|GO:0008237|GO:0008270|GO:0016787|GO:0046872|GO:0004177|GO:0008233|GO:0008237|GO:0008270|GO:0016787|GO:0046872|GO:0004177|GO:0008233|GO:0008237|GO:0008270|GO:…
10541885	0.0465189	up	1.40053	1.40053	0.48597	AF112185	Scnn1a	sodium channel, nonvoltage-gated 1 alpha	NM_011324 // GO:0006810 // transport // inferred from electronic annotation /// NM_011324 // GO:0006811 // ion transport // inferred from electronic annotation /// NM_011324 // GO:0006814 // sodium ion transport // inferred from direct assay /// NM_011324 // GO:0006814 // sodium ion transport // inferred from genetic interaction /// NM_011324 // GO:0050896 // response to stimulus // inferred from…	NM_011324	Mm.144114///Mm.144114///Mm.144114		20276	GO:0006810|GO:0006811|GO:0006814|GO:0006814|GO:0050896|GO:0050909|GO:0006810|GO:0006811|GO:0006814|GO:0006814|GO:0050896|GO:0050909|GO:0006810|GO:0006811|GO:0006814|GO:0006814|GO:0050896|GO:0050909|GO:0005624|GO:0005886|GO:0009897|GO:0016020|GO:0016021|GO:0034706|GO:0005624|GO:0005886|GO:0009897|GO:0016020|GO:0016021|GO:0034706|GO:0005624|GO:0005886|GO:0009897|GO:0016020|GO:0016021|GO:0034706|GO:…
10530625	0.0271068	up	1.39993	1.39993	0.485353		Gm15653	predicted gene 15653		XR_034092			627733
10579991	0.0486625	up	1.3999	1.3999	0.485321		Gm5910	predicted gene 5910		XR_031582			546077
10466818	0.0206459	up	1.39881	1.39881	0.484197	BC053745	Cbwd1	COBW domain containing 1	NM_146097 // GO:0008150 // biological_process // no biological data available /// ENSMUST00000025815 // GO:0008150 // biological_process // no biological data available /// BC053745 // GO:0008150 // biological_process // no biological data available	NM_146097	Mm.272127///Mm.272127///Mm.272127		226043	GO:0008150|GO:0008150|GO:0008150|GO:0005575|GO:0005575|GO:0005575|GO:0000166|GO:0003674|GO:0005524|GO:0000166|GO:0003674|GO:0005524|GO:0000166|GO:0003674|GO:0005524
10376263	0.0304502	up	1.39576	1.39576	0.481054	BC006828	Mfap3	microfibrillar-associated protein 3		NM_145426|NM_180599	Mm.30501///Mm.30501///Mm.30501///Mm.30501///Mm.30501///Mm.30501	NM_145426 // Pfam // IPR013151 // Immunoglobulin /// NM_145426 // Pfam // IPR013106 // Immunoglobulin V-set /// NM_180599 // Pfam // IPR013151 // Immunoglobulin /// NM_180599 // Pfam // IPR013106 // Immunoglobulin V-set /// ENSMUST00000020830 // Pfam // IPR013151 // Immunoglobulin /// ENSMUST00000020830 // Pfam // IPR013106 // Immunoglobulin V-set /// ENSMUST00000108849 // Pfam // IPR013151 // Im…	216760	GO:0005886|GO:0016020|GO:0016021|GO:0005886|GO:0016020|GO:0016021|GO:0005886|GO:0016020|GO:0016021|GO:0005886|GO:0016020|GO:0016021|GO:0005886|GO:0016020|GO:0016021|GO:0005886|GO:0016020|GO:0016021
10420268	0.030154	up	1.3953	1.3953	0.480577	BC145433	Gzme|Gzmd	granzyme E | granzyme D	NM_010373 // GO:0006508 // proteolysis // inferred from electronic annotation /// NM_010373 // GO:0019835 // cytolysis // inferred from electronic annotation /// ENSMUST00000089549 // GO:0006508 // proteolysis // inferred from electronic annotation /// ENSMUST00000089549 // GO:0019835 // cytolysis // inferred from electronic annotation /// BC145433 // GO:0006508 // proteolysis // inferred from el…	NM_010373			14942 | 14941	GO:0006508|GO:0019835|GO:0006508|GO:0019835|GO:0006508|GO:0019835|GO:0006508|GO:0019835|GO:0004252|GO:0008233|GO:0008236|GO:0016787|GO:0004252|GO:0008233|GO:0008236|GO:0016787|GO:0004252|GO:0008233|GO:0008236|GO:0016787|GO:0004252|GO:0008233|GO:0008236|GO:0016787
10500268	0.020566	up	1.39495	1.39495	0.480214	AB049956	Mrps21	mitochondrial ribosomal protein S21	NM_078479 // GO:0006412 // translation // inferred from electronic annotation /// ENSMUST00000067298 // GO:0006412 // translation // inferred from electronic annotation /// AB049956 // GO:0006412 // translation // inferred from electronic annotation	NM_078479	Mm.379108///Mm.379108///Mm.379108		66292	GO:0006412|GO:0006412|GO:0006412|GO:0005622|GO:0005739|GO:0005743|GO:0005840|GO:0030529|GO:0005622|GO:0005739|GO:0005743|GO:0005840|GO:0030529|GO:0005622|GO:0005739|GO:0005743|GO:0005840|GO:0030529|GO:0003735|GO:0003735|GO:0003735
10443408	0.0268381	up	1.39393	1.39393	0.479159	BC001992	Mapk13	mitogen-activated protein kinase 13	NM_011950 // GO:0006468 // protein amino acid phosphorylation // inferred from electronic annotation /// NM_011950 // GO:0007049 // cell cycle // inferred from electronic annotation /// ENSMUST00000004986 // GO:0006468 // protein amino acid phosphorylation // inferred from electronic annotation /// ENSMUST00000004986 // GO:0007049 // cell cycle // inferred from electronic annotation /// BC001992 …	NM_011950	Mm.27970///Mm.27970///Mm.27970	NM_011950 // Pfam // IPR001245 // Tyrosine protein kinase /// ENSMUST00000004986 // Pfam // IPR001245 // Tyrosine protein kinase /// BC001992 // Pfam // IPR001245 // Tyrosine protein kinase	26415	GO:0006468|GO:0007049|GO:0006468|GO:0007049|GO:0006468|GO:0007049|GO:0000166|GO:0004672|GO:0004674|GO:0004707|GO:0005515|GO:0005524|GO:0016301|GO:0016740|GO:0000166|GO:0004672|GO:0004674|GO:0004707|GO:0005515|GO:0005524|GO:0016301|GO:0016740|GO:0000166|GO:0004672|GO:0004674|GO:0004707|GO:0005515|GO:0005524|GO:0016301|GO:0016740
10359113	0.0264844	up	1.39313	1.39313	0.478328	BC116972	Fam163a	family with sequence similarity 163, member A		NM_177838	Mm.150857///Mm.150857///Mm.150857		329274	GO:0016020|GO:0016021|GO:0016020|GO:0016021|GO:0016020|GO:0016021
10441902	0.00749757	up	1.39194	1.39194	0.477095	BC019527	Smoc2	SPARC related modular calcium binding 2	NM_022315 // GO:0010811 // positive regulation of cell-substrate adhesion // inferred from direct assay /// NM_022315 // GO:0030198 // extracellular matrix organization // inferred from direct assay /// ENSMUST00000024660 // GO:0010811 // positive regulation of cell-substrate adhesion // inferred from direct assay /// ENSMUST00000024660 // GO:0030198 // extracellular matrix organization // inferr…	NM_022315	Mm.30162///Mm.30162///Mm.30162///Mm.30162		64074	GO:0010811|GO:0030198|GO:0010811|GO:0030198|GO:0010811|GO:0030198|GO:0010811|GO:0030198|GO:0005576|GO:0005578|GO:0005604|GO:0005614|GO:0031012|GO:0005576|GO:0005578|GO:0005604|GO:0005614|GO:0031012|GO:0005576|GO:0005578|GO:0005604|GO:0005614|GO:0031012|GO:0005576|GO:0005578|GO:0005604|GO:0005614|GO:0031012|GO:0005509|GO:0005539|GO:0008201|GO:0005509|GO:0005539|GO:0008201|GO:0005509|GO:0005539|GO:…
10450982	0.0053165	up	1.39159	1.39159	0.476737	BC089564|BC140980	Gpr115	G protein-coupled receptor 115	BC089564 // GO:0007165 // signal transduction // inferred from electronic annotation /// BC089564 // GO:0007166 // cell surface receptor linked signal transduction // inferred from electronic annotation /// BC089564 // GO:0007186 // G-protein coupled receptor protein signaling pathway // inferred from electronic annotation /// BC089564 // GO:0007218 // neuropeptide signaling pathway // inferred f…		Mm.66217///Mm.66217///Mm.66217		78249	GO:0007165|GO:0007166|GO:0007186|GO:0007218|GO:0007165|GO:0007166|GO:0007186|GO:0007218|GO:0007165|GO:0007166|GO:0007186|GO:0007218|GO:0005886|GO:0016020|GO:0016021|GO:0005886|GO:0016020|GO:0016021|GO:0005886|GO:0016020|GO:0016021|GO:0004871|GO:0004872|GO:0004888|GO:0004930|GO:0004871|GO:0004872|GO:0004888|GO:0004930|GO:0004871|GO:0004872|GO:0004888|GO:0004930
10466839	0.00395822	up	1.39122	1.39122	0.476355		Gm5516	predicted gene 5516		XR_034316			433233
10448350	0.014537	up	1.39074	1.39074	0.475853	BC011185	Paqr4	progestin and adipoQ receptor family member IV		NM_023824	Mm.274942///Mm.274942///Mm.274942		76498	GO:0016020|GO:0016021|GO:0016020|GO:0016021|GO:0016020|GO:0016021|GO:0004872|GO:0004872|GO:0004872
10360058	0.0308315	up	1.38982	1.38982	0.474895	BC058978	Tomm40l	translocase of outer mitochondrial membrane 40 homolog-like (yeast)	NM_001037170 // GO:0006810 // transport // inferred from electronic annotation /// NM_001037170 // GO:0006811 // ion transport // inferred from electronic annotation /// NM_001037170 // GO:0006820 // anion transport // inferred from electronic annotation /// NM_001037170 // GO:0015031 // protein transport // inferred from electronic annotation /// ENSMUST00000005817 // GO:0006810 // transport // …	NM_001037170	Mm.288374///Mm.288374///Mm.288374///Mm.288374///Mm.288374		641376	GO:0006810|GO:0006811|GO:0006820|GO:0015031|GO:0006810|GO:0006811|GO:0006820|GO:0015031|GO:0006810|GO:0006811|GO:0006820|GO:0015031|GO:0006810|GO:0006811|GO:0006820|GO:0015031|GO:0006810|GO:0006811|GO:0006820|GO:0015031|GO:0005739|GO:0005741|GO:0016020|GO:0016021|GO:0005739|GO:0005741|GO:0016020|GO:0016021|GO:0005739|GO:0005741|GO:0016020|GO:0016021|GO:0005739|GO:0005741|GO:0016020|GO:0016021|GO:…
10572865	0.00139101	up	1.38933	1.38933	0.474393	BC128290	Isx	intestine specific homeobox	NM_027837 // GO:0006350 // transcription // inferred from electronic annotation /// NM_027837 // GO:0006355 // regulation of transcription, DNA-dependent // inferred from electronic annotation /// NM_027837 // GO:0008150 // biological_process // no biological data available /// NM_027837 // GO:0045449 // regulation of transcription // inferred from electronic annotation /// ENSMUST00000034034 // …	NM_027837	Mm.158735///Mm.158735///Mm.158735		71597	GO:0006350|GO:0006355|GO:0008150|GO:0045449|GO:0006350|GO:0006355|GO:0008150|GO:0045449|GO:0006350|GO:0006355|GO:0008150|GO:0045449|GO:0005575|GO:0005634|GO:0005575|GO:0005634|GO:0005575|GO:0005634|GO:0003674|GO:0003677|GO:0003700|GO:0030528|GO:0043565|GO:0003674|GO:0003677|GO:0003700|GO:0030528|GO:0043565|GO:0003674|GO:0003677|GO:0003700|GO:0030528|GO:0043565
10440131	0.0268389	down	1.38804	-1.38804	-0.473046	BC119501	Gpr15	G protein-coupled receptor 15	NM_001162955 // GO:0007165 // signal transduction // inferred from electronic annotation /// NM_001162955 // GO:0007186 // G-protein coupled receptor protein signaling pathway // inferred from electronic annotation /// ENSMUST00000089318 // GO:0007165 // signal transduction // inferred from electronic annotation /// ENSMUST00000089318 // GO:0007186 // G-protein coupled receptor protein signaling …	NM_001162955	Mm.359970///Mm.359970///Mm.359970		71223	GO:0007165|GO:0007186|GO:0007165|GO:0007186|GO:0007165|GO:0007186|GO:0005737|GO:0005886|GO:0016020|GO:0016021|GO:0005737|GO:0005886|GO:0016020|GO:0016021|GO:0005737|GO:0005886|GO:0016020|GO:0016021|GO:0004871|GO:0004872|GO:0004930|GO:0045028|GO:0004871|GO:0004872|GO:0004930|GO:0045028|GO:0004871|GO:0004872|GO:0004930|GO:0045028
10537353	0.0115937	up	1.38746	1.38746	0.472449	BC066060	Ttc26	tetratricopeptide repeat domain 26		NM_153600	Mm.253446///Mm.253446///Mm.253446///Mm.253446		264134	GO:0005488|GO:0005488|GO:0005488|GO:0005488
10347980	0.0253067	up	1.38641	1.38641	0.471355	AF282981	Itm2c	integral membrane protein 2C	NM_022417 // GO:0008150 // biological_process // no biological data available /// ENSMUST00000027425 // GO:0008150 // biological_process // no biological data available /// AF282981 // GO:0008150 // biological_process // no biological data available	NM_022417	Mm.29870///Mm.29870///Mm.29870		64294	GO:0008150|GO:0008150|GO:0008150|GO:0005624|GO:0016020|GO:0016021|GO:0005624|GO:0016020|GO:0016021|GO:0005624|GO:0016020|GO:0016021|GO:0005524|GO:0005524|GO:0005524
10576799	0.043485	down	1.38374	-1.38374	-0.468572	AF373412	Cd209e	CD209e antigen	NM_130905 // GO:0006897 // endocytosis // inferred from electronic annotation /// NM_130905 // GO:0008150 // biological_process // no biological data available /// ENSMUST00000033888 // GO:0006897 // endocytosis // inferred from electronic annotation /// ENSMUST00000033888 // GO:0008150 // biological_process // no biological data available /// AF373412 // GO:0006897 // endocytosis // inferred fro…	NM_130905	Mm.52281///Mm.52281///Mm.52281		170780	GO:0006897|GO:0008150|GO:0006897|GO:0008150|GO:0006897|GO:0008150|GO:0016020|GO:0016021|GO:0016020|GO:0016021|GO:0016020|GO:0016021|GO:0004872|GO:0005488|GO:0005529|GO:0005537|GO:0004872|GO:0005488|GO:0005529|GO:0005537|GO:0004872|GO:0005488|GO:0005529|GO:0005537
10527559	0.0246073	up	1.38126	1.38126	0.46598	D86609	Polr1d	polymerase (RNA) I polypeptide D	NM_009087 // GO:0006350 // transcription // inferred from electronic annotation /// ENSMUST00000050970 // GO:0006350 // transcription // inferred from electronic annotation /// D86609 // GO:0006350 // transcription // inferred from electronic annotation	NM_009087	Mm.317557///Mm.317557///Mm.317557		20018	GO:0006350|GO:0006350|GO:0006350|GO:0005634|GO:0005736|GO:0005634|GO:0005736|GO:0005634|GO:0005736|GO:0003677|GO:0003899|GO:0005515|GO:0046983|GO:0003677|GO:0003899|GO:0005515|GO:0046983|GO:0003677|GO:0003899|GO:0005515|GO:0046983
10500347	0.0105903	up	1.38062	1.38062	0.465311	BC107364|BC107365	BC107364				Mm.275223///Mm.275223///Mm.275223///Mm.275223///Mm.275223	GENSCAN00000018774 // Pfam // IPR000554 // Ribosomal protein S7E	329716
10416950	0.0130196	up	1.37859	1.37859	0.463192
10424331	0.00753141	up	1.37854	1.37854	0.463146	BC052533	Trmt12	tRNA methyltranferase 12 homolog (S. cerevisiae)	NM_026642 // GO:0008033 // tRNA processing // inferred from electronic annotation /// ENSMUST00000036937 // GO:0008033 // tRNA processing // inferred from electronic annotation /// BC052533 // GO:0008033 // tRNA processing // inferred from electronic annotation	NM_026642	Mm.278805///Mm.278805///Mm.278805		68260	GO:0008033|GO:0008033|GO:0008033|GO:0008168|GO:0016740|GO:0008168|GO:0016740|GO:0008168|GO:0016740
10385052	0.0245081	up	1.37853	1.37853	0.463132		Ranbp17	RAN binding protein 17	NM_023146 // GO:0000059 // protein import into nucleus, docking // inferred from electronic annotation /// NM_023146 // GO:0006810 // transport // inferred from electronic annotation /// NM_023146 // GO:0006886 // intracellular protein transport // inferred from electronic annotation /// NM_023146 // GO:0006913 // nucleocytoplasmic transport // traceable author statement /// NM_023146 // GO:00150…	NM_023146	Mm.440985///Mm.440985///Mm.440985		66011	GO:0000059|GO:0006810|GO:0006886|GO:0006913|GO:0015031|GO:0051028|GO:0065002|GO:0000059|GO:0006810|GO:0006886|GO:0006913|GO:0015031|GO:0051028|GO:0065002|GO:0000059|GO:0006810|GO:0006886|GO:0006913|GO:0015031|GO:0051028|GO:0065002|GO:0005634|GO:0005643|GO:0005737|GO:0005634|GO:0005643|GO:0005737|GO:0005634|GO:0005643|GO:0005737|GO:0008536|GO:0008565|GO:0008536|GO:0008565|GO:0008536|GO:0008565
10381462	0.0473606	up	1.37816	1.37816	0.462742	BC026811	Rdm1	RAD52 motif 1		NM_025654	Mm.41449///Mm.41449///Mm.41449		66599	GO:0005634|GO:0005737|GO:0005634|GO:0005737|GO:0005634|GO:0005737|GO:0000166|GO:0003676|GO:0003677|GO:0003723|GO:0000166|GO:0003676|GO:0003677|GO:0003723|GO:0000166|GO:0003676|GO:0003677|GO:0003723
10363056	0.0438556	down	1.37461	-1.37461	-0.459026	U40575	Sim1	single-minded homolog 1 (Drosophila)	NM_011376 // GO:0006350 // transcription // inferred from electronic annotation /// NM_011376 // GO:0006355 // regulation of transcription, DNA-dependent // inferred from electronic annotation /// NM_011376 // GO:0007165 // signal transduction // inferred from electronic annotation /// NM_011376 // GO:0007275 // multicellular organismal development // inferred from electronic annotation /// NM_01…	NM_011376	Mm.4774///Mm.4774///Mm.4774		20464	GO:0006350|GO:0006355|GO:0007165|GO:0007275|GO:0007399|GO:0030154|GO:0045449|GO:0006350|GO:0006355|GO:0007165|GO:0007275|GO:0007399|GO:0030154|GO:0045449|GO:0006350|GO:0006355|GO:0007165|GO:0007275|GO:0007399|GO:0030154|GO:0045449|GO:0005634|GO:0005634|GO:0005634|GO:0003677|GO:0003700|GO:0004871|GO:0005515|GO:0030528|GO:0046982|GO:0003677|GO:0003700|GO:0004871|GO:0005515|GO:0030528|GO:0046982|GO:…
10474274	0.042477	up	1.37384	1.37384	0.458217	BC150667	Ccdc73	coiled-coil domain containing 73		NM_177600	Mm.443355///Mm.443355///Mm.443355///Mm.443355///Mm.443355///Mm.443355		211936
10576152	0.0333546	up	1.37304	1.37304	0.457374	BC028502	Trappc2l	trafficking protein particle complex 2-like	NM_021502 // GO:0006810 // transport // inferred from electronic annotation /// NM_021502 // GO:0006888 // ER to Golgi vesicle-mediated transport // inferred from electronic annotation /// NM_021502 // GO:0016192 // vesicle-mediated transport // inferred from electronic annotation /// ENSMUST00000015157 // GO:0006810 // transport // inferred from electronic annotation /// ENSMUST00000015157 // GO…	NM_021502	Mm.38746///Mm.38746///Mm.38746		59005	GO:0006810|GO:0006888|GO:0016192|GO:0006810|GO:0006888|GO:0016192|GO:0006810|GO:0006888|GO:0016192|GO:0005622|GO:0005737|GO:0005783|GO:0005794|GO:0005622|GO:0005737|GO:0005783|GO:0005794|GO:0005622|GO:0005737|GO:0005783|GO:0005794
10403229	0.00453206	down	1.37205	-1.37205	-0.456338	BC144785	Itgb8	integrin beta 8	NM_177290 // GO:0001573 // ganglioside metabolic process // inferred from mutant phenotype /// NM_177290 // GO:0007229 // integrin-mediated signaling pathway // inferred from electronic annotation /// ENSMUST00000026360 // GO:0001573 // ganglioside metabolic process // inferred from mutant phenotype /// ENSMUST00000026360 // GO:0007229 // integrin-mediated signaling pathway // inferred from elect…	NM_177290	Mm.217000///Mm.217000///Mm.217000		320910	GO:0001573|GO:0007229|GO:0001573|GO:0007229|GO:0001573|GO:0007229|GO:0016021|GO:0016021|GO:0016021
10409218	0.0440965	down	1.37153	-1.37153	-0.455786	AK010243|AK036683	2310081J21Rik	RIKEN cDNA 2310081J21 gene		XM_001475198|XM_991450	Mm.259768///Mm.259768///Mm.259768///Mm.259768		69211
10552888	0.0221846	down	1.37087	-1.37087	-0.455089		Slc6a16	solute carrier family 6, member 16		XM_355900			381884
10583090	0.00953687	down	1.3705	-1.3705	-0.454699	Y13185	Mmp10	matrix metallopeptidase 10	NM_019471 // GO:0006508 // proteolysis // inferred from electronic annotation /// NM_019471 // GO:0008152 // metabolic process // inferred from electronic annotation /// NM_019471 // GO:0030574 // collagen catabolic process // inferred from electronic annotation /// ENSMUST00000034488 // GO:0006508 // proteolysis // inferred from electronic annotation /// ENSMUST00000034488 // GO:0008152 // metab…	NM_019471	Mm.14126///Mm.14126///Mm.14126		17384	GO:0006508|GO:0008152|GO:0030574|GO:0006508|GO:0008152|GO:0030574|GO:0006508|GO:0008152|GO:0030574|GO:0005576|GO:0005578|GO:0005576|GO:0005578|GO:0005576|GO:0005578|GO:0004222|GO:0005509|GO:0008233|GO:0008237|GO:0008270|GO:0016787|GO:0046872|GO:0004222|GO:0005509|GO:0008233|GO:0008237|GO:0008270|GO:0016787|GO:0046872|GO:0004222|GO:0005509|GO:0008233|GO:0008237|GO:0008270|GO:0016787|GO:0046872
10405121	0.0442279	down	1.37043	-1.37043	-0.454633	AK010243|AK036683	2310081J21Rik	RIKEN cDNA 2310081J21 gene		XM_001475198|XM_991450	Mm.259768///Mm.259768///Mm.259768///Mm.259768		69211
10604119	0.0256725	up	1.36993	1.36993	0.454099	AF265350|BC057925|BC094891|BC147696	Rhox4g|Rhox4b|Rhox4e|Rhox4c|Rhox4f|Rhox4a|Rhox4d	reproductive homeobox 4G | reproductive homeobox 4B | reproductive homeobox 4E | reproductive homeobox 4C | reproductive homeobox 4F | reproductive homeobox 4A | reproductive homeobox 4D	NM_001039698 // GO:0008150 // biological_process // no biological data available /// NM_021300 // GO:0008150 // biological_process // no biological data available /// NM_201236 // GO:0008150 // biological_process // no biological data available /// NM_001039689 // GO:0008150 // biological_process // no biological data available /// NM_001039696 // GO:0008150 // biological_process // no biological…	NM_001039698|NM_021300|NM_201236|NM_001039689|NM_001039696|NM_001039688|NM_001039695	Mm.327419///Mm.381921///Mm.296444///Mm.447786///Mm.296330///Mm.386600///Mm.327419///Mm.381921///Mm.296330///Mm.447786///Mm.386600///Mm.327419///Mm.296330///Mm.381921///Mm.386600		664608 | 57737 | 194856 | 434759 | 636177 | 664609 | 664610	GO:0008150|GO:0008150|GO:0008150|GO:0008150|GO:0008150|GO:0008150|GO:0008150|GO:0008150|GO:0008150|GO:0008150|GO:0008150|GO:0008150|GO:0008150|GO:0008150|GO:0008150|GO:0008150|GO:0008150|GO:0005575|GO:0005634|GO:0005575|GO:0005634|GO:0005575|GO:0005634|GO:0005575|GO:0005575|GO:0005634|GO:0005575|GO:0005634|GO:0005575|GO:0005575|GO:0005634|GO:0005575|GO:0005634|GO:0005575|GO:0005634|GO:0005575|GO:…
10565456	0.0335191	down	1.36987	-1.36987	-0.454043	BC018517	Prss23	protease, serine, 23	NM_029614 // GO:0006508 // proteolysis // inferred from electronic annotation /// ENSMUST00000041761 // GO:0006508 // proteolysis // inferred from electronic annotation /// BC018517 // GO:0006508 // proteolysis // inferred from electronic annotation	NM_029614	Mm.250438///Mm.250438///Mm.250438		76453	GO:0006508|GO:0006508|GO:0006508|GO:0005576|GO:0005576|GO:0005576|GO:0004252|GO:0008233|GO:0008236|GO:0016787|GO:0004252|GO:0008233|GO:0008236|GO:0016787|GO:0004252|GO:0008233|GO:0008236|GO:0016787
10405123	0.0452003	down	1.36923	-1.36923	-0.453361	AK010243|AK036683	2310081J21Rik	RIKEN cDNA 2310081J21 gene		XM_001475198|XM_991450	Mm.259768///Mm.259768///Mm.259768///Mm.259768///Mm.259768///Mm.259768		69211
10566161	0.015884	down	1.36833	-1.36833	-0.452416	BC034249	Trim68	tripartite motif-containing 68		NM_198012	Mm.39043///Mm.39043///Mm.39043		101700	GO:0005622|GO:0005737|GO:0005622|GO:0005737|GO:0005622|GO:0005737|GO:0005515|GO:0008270|GO:0046872|GO:0005515|GO:0008270|GO:0046872|GO:0005515|GO:0008270|GO:0046872
10441422	0.0280207	up	1.36704	1.36704	0.451052	BC059814	Zdhhc14	zinc finger, DHHC domain containing 14	NM_146073 // GO:0008150 // biological_process // no biological data available /// ENSMUST00000089185 // GO:0008150 // biological_process // no biological data available /// BC059814 // GO:0008150 // biological_process // no biological data available	NM_146073	Mm.478308///Mm.478308///Mm.478308		224454	GO:0008150|GO:0008150|GO:0008150|GO:0005575|GO:0016020|GO:0016021|GO:0005575|GO:0016020|GO:0016021|GO:0005575|GO:0016020|GO:0016021|GO:0003674|GO:0008270|GO:0008415|GO:0016740|GO:0046872|GO:0003674|GO:0008270|GO:0008415|GO:0016740|GO:0046872|GO:0003674|GO:0008270|GO:0008415|GO:0016740|GO:0046872
10449644	0.00419697	up	1.36667	1.36667	0.450664	BC024663	Glo1	glyoxalase 1		NM_025374|NM_001113560	Mm.261984///Mm.261984///Mm.261984///Mm.261984		109801	GO:0004462|GO:0008270|GO:0016829|GO:0046872|GO:0004462|GO:0008270|GO:0016829|GO:0046872|GO:0004462|GO:0008270|GO:0016829|GO:0046872|GO:0004462|GO:0008270|GO:0016829|GO:0046872
10395908	0.00950294	up	1.36344	1.36344	0.447255
10390950	0.0411975	down	1.36111	-1.36111	-0.444783		Gm11564	predicted gene 11564		NM_001100614	Mm.466614///Mm.466614		670496	GO:0005882|GO:0005882
10557111	0.0426866	down	1.36043	-1.36043	-0.444058	BC021338	Scnn1g	sodium channel, nonvoltage-gated 1 gamma	NM_011326 // GO:0006810 // transport // inferred from electronic annotation /// NM_011326 // GO:0006811 // ion transport // inferred from electronic annotation /// NM_011326 // GO:0006814 // sodium ion transport // inferred from direct assay /// NM_011326 // GO:0006814 // sodium ion transport // inferred from genetic interaction /// NM_011326 // GO:0050896 // response to stimulus // inferred from…	NM_011326	Mm.35247///Mm.35247///Mm.35247		20278	GO:0006810|GO:0006811|GO:0006814|GO:0006814|GO:0050896|GO:0050909|GO:0006810|GO:0006811|GO:0006814|GO:0006814|GO:0050896|GO:0050909|GO:0006810|GO:0006811|GO:0006814|GO:0006814|GO:0050896|GO:0050909|GO:0005624|GO:0005886|GO:0009897|GO:0016020|GO:0016021|GO:0034706|GO:0005624|GO:0005886|GO:0009897|GO:0016020|GO:0016021|GO:0034706|GO:0005624|GO:0005886|GO:0009897|GO:0016020|GO:0016021|GO:0034706|GO:…
10425822	0.0382338	up	1.35869	1.35869	0.44222	AY037763	Pnpla3	patatin-like phospholipase domain containing 3	NM_054088 // GO:0006629 // lipid metabolic process // inferred from electronic annotation /// NM_054088 // GO:0008150 // biological_process // no biological data available /// NM_054088 // GO:0016042 // lipid catabolic process // inferred from electronic annotation /// ENSMUST00000045289 // GO:0006629 // lipid metabolic process // inferred from electronic annotation /// ENSMUST00000045289 // GO:0…	NM_054088	Mm.390817///Mm.390817///Mm.390817		116939	GO:0006629|GO:0008150|GO:0016042|GO:0006629|GO:0008150|GO:0016042|GO:0006629|GO:0008150|GO:0016042|GO:0016020|GO:0016021|GO:0016020|GO:0016021|GO:0016020|GO:0016021|GO:0003674|GO:0004806|GO:0008415|GO:0016740|GO:0016787|GO:0003674|GO:0004806|GO:0008415|GO:0016740|GO:0016787|GO:0003674|GO:0004806|GO:0008415|GO:0016740|GO:0016787
10455259	0.0325047	up	1.35831	1.35831	0.441814	BC141394|AK007768|AK011368|AK052502	Arhgap26	Rho GTPase activating protein 26	NM_175164 // GO:0007165 // signal transduction // inferred from electronic annotation /// ENSMUST00000097593 // GO:0007165 // signal transduction // inferred from electronic annotation /// BC141394 // GO:0007165 // signal transduction // inferred from electronic annotation /// ENSMUST00000115575 // GO:0007165 // signal transduction // inferred from electronic annotation /// ENSMUST00000077134 // …	NM_175164	Mm.329396///Mm.329396///Mm.329396///Mm.329396///Mm.329396///Mm.329396///Mm.329396///Mm.329396///Mm.329396///Mm.329396	GENSCAN00000040018 // Pfam // IPR000198 // RhoGAP /// GENSCAN00000040026 // Pfam // IPR001452 // Src homology-3	71302	GO:0007165|GO:0007165|GO:0007165|GO:0007165|GO:0007165|GO:0007165|GO:0007165|GO:0007165|GO:0007165|GO:0007165|GO:0005622|GO:0005737|GO:0005856|GO:0030054|GO:0005622|GO:0005737|GO:0005856|GO:0030054|GO:0005622|GO:0005737|GO:0005856|GO:0030054|GO:0005622|GO:0005737|GO:0005856|GO:0030054|GO:0005622|GO:0005737|GO:0005856|GO:0030054|GO:0005622|GO:0005737|GO:0005856|GO:0030054|GO:0005622|GO:0005737|GO:…
10540542	0.0409879	up	1.35826	1.35826	0.441764		Gm6134	predicted gene 6134		XM_884551			620161
10493798	0.049226	up	1.35665	1.35665	0.440043	BC020031	S100a16	S100 calcium binding protein A16	NM_026416 // GO:0051592 // response to calcium ion // inferred from direct assay /// ENSMUST00000098911 // GO:0051592 // response to calcium ion // inferred from direct assay /// ENSMUST00000098910 // GO:0051592 // response to calcium ion // inferred from direct assay /// ENSMUST00000107335 // GO:0051592 // response to calcium ion // inferred from direct assay /// ENSMUST00000107334 // GO:0051592…	NM_026416	Mm.331185///Mm.331185///Mm.331185///Mm.331185///Mm.331185///Mm.331185///Mm.331185///Mm.331185	NM_026416 // Pfam // IPR001751 // Calcium-binding protein, S-100/ICaBP type /// ENSMUST00000098911 // Pfam // IPR001751 // Calcium-binding protein, S-100/ICaBP type /// ENSMUST00000098910 // Pfam // IPR001751 // Calcium-binding protein, S-100/ICaBP type /// ENSMUST00000107335 // Pfam // IPR001751 // Calcium-binding protein, S-100/ICaBP type /// ENSMUST00000107334 // Pfam // IPR001751 // Calcium-b…	67860	GO:0051592|GO:0051592|GO:0051592|GO:0051592|GO:0051592|GO:0051592|GO:0051592|GO:0051592|GO:0005634|GO:0005730|GO:0005737|GO:0005634|GO:0005730|GO:0005737|GO:0005634|GO:0005730|GO:0005737|GO:0005634|GO:0005730|GO:0005737|GO:0005634|GO:0005730|GO:0005737|GO:0005634|GO:0005730|GO:0005737|GO:0005634|GO:0005730|GO:0005737|GO:0005634|GO:0005730|GO:0005737|GO:0005509|GO:0042803|GO:0005509|GO:0042803|GO:…
10436666	0.00440352	down	1.3562	-1.3562	-0.439574	BC028778	Jam2	junction adhesion molecule 2		NM_023844	Mm.41758///Mm.41758///Mm.41758///Mm.41758///Mm.41758		67374	GO:0005886|GO:0005923|GO:0016020|GO:0016021|GO:0030054|GO:0005886|GO:0005923|GO:0016020|GO:0016021|GO:0030054|GO:0005886|GO:0005923|GO:0016020|GO:0016021|GO:0030054|GO:0005886|GO:0005923|GO:0016020|GO:0016021|GO:0030054|GO:0005886|GO:0005923|GO:0016020|GO:0016021|GO:0030054
10607877	0.0473203	up	1.35592	1.35592	0.439277	BC024942	Prps2	phosphoribosyl pyrophosphate synthetase 2	NM_026662 // GO:0009116 // nucleoside metabolic process // inferred from electronic annotation /// NM_026662 // GO:0009156 // ribonucleoside monophosphate biosynthetic process // inferred from electronic annotation /// NM_026662 // GO:0009165 // nucleotide biosynthetic process // inferred from electronic annotation /// NM_026662 // GO:0044249 // cellular biosynthetic process // inferred from elec…	NM_026662	Mm.272955///Mm.272955///Mm.272955		110639	GO:0009116|GO:0009156|GO:0009165|GO:0044249|GO:0009116|GO:0009156|GO:0009165|GO:0044249|GO:0009116|GO:0009156|GO:0009165|GO:0044249|GO:0000166|GO:0000287|GO:0004749|GO:0005524|GO:0016301|GO:0016740|GO:0046872|GO:0000166|GO:0000287|GO:0004749|GO:0005524|GO:0016301|GO:0016740|GO:0046872|GO:0000166|GO:0000287|GO:0004749|GO:0005524|GO:0016301|GO:0016740|GO:0046872
10497451	0.0186316	down	1.35497	-1.35497	-0.438259	J05118	Cpa3	carboxypeptidase A3, mast cell	NM_007753 // GO:0006508 // proteolysis // inferred from electronic annotation /// ENSMUST00000001921 // GO:0006508 // proteolysis // inferred from electronic annotation /// J05118 // GO:0006508 // proteolysis // inferred from electronic annotation	NM_007753	Mm.1135///Mm.1135///Mm.1135		12873	GO:0006508|GO:0006508|GO:0006508|GO:0004180|GO:0004181|GO:0008233|GO:0008237|GO:0008270|GO:0016787|GO:0046872|GO:0004180|GO:0004181|GO:0008233|GO:0008237|GO:0008270|GO:0016787|GO:0046872|GO:0004180|GO:0004181|GO:0008233|GO:0008237|GO:0008270|GO:0016787|GO:0046872
10435784	0.0187561	up	1.35495	1.35495	0.438237	BC081434	BC002163|Ndufs5	NADH dehydrogenase Fe-S protein 5 pseudogene | NADH dehydrogenase (ubiquinone) Fe-S protein 5		NR_002445|NM_001030274	Mm.375824///Mm.42805///Mm.42805		170658 | 595136	GO:0005739|GO:0005739
10370708	0.0126831	up	1.35412	1.35412	0.437359	BC037681	Polr2e	polymerase (RNA) II (DNA directed) polypeptide E	NM_025554 // GO:0006350 // transcription // inferred from electronic annotation /// ENSMUST00000004786 // GO:0006350 // transcription // inferred from electronic annotation /// BC037681 // GO:0006350 // transcription // inferred from electronic annotation /// ENSMUST00000099500 // GO:0006350 // transcription // inferred from electronic annotation	NM_025554	Mm.18579///Mm.18579///Mm.18579///Mm.18579		66420	GO:0006350|GO:0006350|GO:0006350|GO:0006350|GO:0005634|GO:0005634|GO:0005634|GO:0005634|GO:0003677|GO:0003899|GO:0003677|GO:0003899|GO:0003677|GO:0003899|GO:0003677|GO:0003899
10533237	0.0448038	up	1.35059	1.35059	0.433595	AF459816|AF459815|AB067528|BC108955|BC126877|AK078952	Oas1c	2'-5' oligoadenylate synthetase 1C		NM_033541	Mm.43230///Mm.43230///Mm.43230///Mm.43230///Mm.43230///Mm.43230///Mm.43230///Mm.43230///Mm.43230///Mm.43230///Mm.43230		114643	GO:0001730|GO:0003725|GO:0001730|GO:0003725|GO:0001730|GO:0003725|GO:0001730|GO:0003725|GO:0001730|GO:0003725|GO:0001730|GO:0003725|GO:0001730|GO:0003725|GO:0001730|GO:0003725|GO:0001730|GO:0003725|GO:0001730|GO:0003725|GO:0001730|GO:0003725
10503523	0.0307207	up	1.34946	1.34946	0.432377	AF051102	Ggh	gamma-glutamyl hydrolase	NM_010281 // GO:0006541 // glutamine metabolic process // inferred from electronic annotation /// ENSMUST00000098242 // GO:0006541 // glutamine metabolic process // inferred from electronic annotation /// AF051102 // GO:0006541 // glutamine metabolic process // inferred from electronic annotation /// ENSMUST00000029904 // GO:0006541 // glutamine metabolic process // inferred from electronic annot…	NM_010281	Mm.20461///Mm.20461///Mm.20461///Mm.20461		14590	GO:0006541|GO:0006541|GO:0006541|GO:0006541|GO:0005576|GO:0005764|GO:0005576|GO:0005764|GO:0005576|GO:0005764|GO:0005576|GO:0005764|GO:0003824|GO:0008233|GO:0008242|GO:0016787|GO:0034722|GO:0003824|GO:0008233|GO:0008242|GO:0016787|GO:0034722|GO:0003824|GO:0008233|GO:0008242|GO:0016787|GO:0034722|GO:0003824|GO:0008233|GO:0008242|GO:0016787|GO:0034722
10555205	0.0471925	up	1.34917	1.34917	0.432076	BC082585	Gdpd5	glycerophosphodiester phosphodiesterase domain containing 5	NM_201352 // GO:0006071 // glycerol metabolic process // inferred from electronic annotation /// NM_201352 // GO:0006629 // lipid metabolic process // inferred from electronic annotation /// NM_201352 // GO:0008150 // biological_process // no biological data available /// ENSMUST00000037528 // GO:0006071 // glycerol metabolic process // inferred from electronic annotation /// ENSMUST00000037528 /…	NM_201352	Mm.286317///Mm.286317///Mm.286317		233552	GO:0006071|GO:0006629|GO:0008150|GO:0006071|GO:0006629|GO:0008150|GO:0006071|GO:0006629|GO:0008150|GO:0005575|GO:0005737|GO:0016020|GO:0016021|GO:0005575|GO:0005737|GO:0016020|GO:0016021|GO:0005575|GO:0005737|GO:0016020|GO:0016021|GO:0003674|GO:0008081|GO:0008889|GO:0016787|GO:0003674|GO:0008081|GO:0008889|GO:0016787|GO:0003674|GO:0008081|GO:0008889|GO:0016787
10538959	0.0438468	up	1.34873	1.34873	0.431597		Foxi3	forkhead box I3		NM_001101464	Mm.297656///Mm.297656		232077
10345855	0.0281463	up	1.34827	1.34827	0.431108	BC104737	Slc9a2	solute carrier family 9 (sodium/hydrogen exchanger), member 2	NM_001033289 // GO:0006810 // transport // inferred from electronic annotation /// NM_001033289 // GO:0006811 // ion transport // inferred from electronic annotation /// NM_001033289 // GO:0006814 // sodium ion transport // inferred from direct assay /// NM_001033289 // GO:0006885 // regulation of pH // inferred from direct assay /// NM_001033289 // GO:0008104 // protein localization // inferred …	NM_001033289	Mm.256414///Mm.256414///Mm.256414		226999	GO:0006810|GO:0006811|GO:0006814|GO:0006885|GO:0008104|GO:0006810|GO:0006811|GO:0006814|GO:0006885|GO:0008104|GO:0006810|GO:0006811|GO:0006814|GO:0006885|GO:0008104|GO:0005903|GO:0016021|GO:0005903|GO:0016021|GO:0005903|GO:0016021|GO:0015297|GO:0015385|GO:0015297|GO:0015385|GO:0015297|GO:0015385
10444883	0.0357599	up	1.34803	1.34803	0.430854	BC055373	Cdsn	corneodesmosin		NM_001008424	Mm.426664///Mm.426664///Mm.426664		386463	GO:0005576|GO:0030057|GO:0005576|GO:0030057|GO:0005576|GO:0030057
10503508	0.0311603	up	1.34785	1.34785	0.430661	AF051102	Ggh	gamma-glutamyl hydrolase	NM_010281 // GO:0006541 // glutamine metabolic process // inferred from electronic annotation /// ENSMUST00000098242 // GO:0006541 // glutamine metabolic process // inferred from electronic annotation /// AF051102 // GO:0006541 // glutamine metabolic process // inferred from electronic annotation /// ENSMUST00000029904 // GO:0006541 // glutamine metabolic process // inferred from electronic annot…	NM_010281	Mm.20461///Mm.20461///Mm.20461///Mm.20461		14590	GO:0006541|GO:0006541|GO:0006541|GO:0006541|GO:0005576|GO:0005764|GO:0005576|GO:0005764|GO:0005576|GO:0005764|GO:0005576|GO:0005764|GO:0003824|GO:0008233|GO:0008242|GO:0016787|GO:0034722|GO:0003824|GO:0008233|GO:0008242|GO:0016787|GO:0034722|GO:0003824|GO:0008233|GO:0008242|GO:0016787|GO:0034722|GO:0003824|GO:0008233|GO:0008242|GO:0016787|GO:0034722
10515797	0.0113371	up	1.34722	1.34722	0.429987	BC039806	Tmem125	transmembrane protein 125	NM_172383 // GO:0008150 // biological_process // no biological data available /// ENSMUST00000060214 // GO:0008150 // biological_process // no biological data available /// BC039806 // GO:0008150 // biological_process // no biological data available	NM_172383	Mm.23639///Mm.23639///Mm.23639		230678	GO:0008150|GO:0008150|GO:0008150|GO:0005575|GO:0016020|GO:0016021|GO:0005575|GO:0016020|GO:0016021|GO:0005575|GO:0016020|GO:0016021|GO:0003674|GO:0003674|GO:0003674
10450746	0.0143579	up	1.34646	1.34646	0.429171	BC028491	Rpp21	ribonuclease P 21 subunit (human)	NM_026308 // GO:0008033 // tRNA processing // inferred from electronic annotation /// ENSMUST00000025319 // GO:0008033 // tRNA processing // inferred from electronic annotation /// BC028491 // GO:0008033 // tRNA processing // inferred from electronic annotation /// ENSMUST00000077535 // GO:0008033 // tRNA processing // inferred from electronic annotation	NM_026308	Mm.27131///Mm.27131///Mm.27131///Mm.27131		67676	GO:0008033|GO:0008033|GO:0008033|GO:0008033|GO:0005634|GO:0005634|GO:0005634|GO:0005634|GO:0004526|GO:0016787|GO:0004526|GO:0016787|GO:0004526|GO:0016787|GO:0004526|GO:0016787
10366184	0.0288534	down	1.34565	-1.34565	-0.428305
10492231	0.0163893	up	1.34391	1.34391	0.426437	AK129475	Med12l	mediator of RNA polymerase II transcription, subunit 12 homolog (yeast)-like	NM_177855 // GO:0006350 // transcription // inferred from electronic annotation /// NM_177855 // GO:0006357 // regulation of transcription from RNA polymerase II promoter // inferred from electronic annotation /// NM_177855 // GO:0045449 // regulation of transcription // inferred from electronic annotation /// ENSMUST00000040846 // GO:0006350 // transcription // inferred from electronic annotatio…	NM_177855	Mm.240059///Mm.240059///Mm.240059///Mm.240059///Mm.240059		329650	GO:0006350|GO:0006357|GO:0045449|GO:0006350|GO:0006357|GO:0045449|GO:0006350|GO:0006357|GO:0045449|GO:0006350|GO:0006357|GO:0045449|GO:0006350|GO:0006357|GO:0045449|GO:0005634|GO:0016592|GO:0005634|GO:0016592|GO:0005634|GO:0016592|GO:0005634|GO:0016592|GO:0005634|GO:0016592|GO:0016455|GO:0016455|GO:0016455|GO:0016455|GO:0016455
10496200	0.0260952	down	1.3436	-1.3436	-0.426109
10584628	0.0413043	up	1.34198	1.34198	0.424369	BC054436	Thy1	thymus cell antigen 1, theta	NM_009382 // GO:0001525 // angiogenesis // inferred from direct assay /// NM_009382 // GO:0046549 // retinal cone cell development // inferred from mutant phenotype /// NM_009382 // GO:0050860 // negative regulation of T cell receptor signaling pathway // inferred from direct assay /// ENSMUST00000114840 // GO:0001525 // angiogenesis // inferred from direct assay /// ENSMUST00000114840 // GO:0046…	NM_009382	Mm.3951///Mm.3951///Mm.3951///Mm.3951		21838	GO:0001525|GO:0046549|GO:0050860|GO:0001525|GO:0046549|GO:0050860|GO:0001525|GO:0046549|GO:0050860|GO:0001525|GO:0046549|GO:0050860|GO:0005886|GO:0009897|GO:0016020|GO:0030425|GO:0031225|GO:0031362|GO:0045121|GO:0005886|GO:0009897|GO:0016020|GO:0030425|GO:0031225|GO:0031362|GO:0045121|GO:0005886|GO:0009897|GO:0016020|GO:0030425|GO:0031225|GO:0031362|GO:0045121|GO:0005886|GO:0009897|GO:0016020|GO:…
10353102	0.0101797	down	1.34106	-1.34106	-0.42337	AY773477	Cpa6	carboxypeptidase A6	NM_177834 // GO:0006508 // proteolysis // inferred from electronic annotation /// ENSMUST00000035577 // GO:0006508 // proteolysis // inferred from electronic annotation /// AY773477 // GO:0006508 // proteolysis // inferred from electronic annotation	NM_177834	Mm.336423///Mm.336423///Mm.336423		329093	GO:0006508|GO:0006508|GO:0006508|GO:0005576|GO:0005576|GO:0005576|GO:0004180|GO:0004181|GO:0008233|GO:0008237|GO:0008270|GO:0016787|GO:0046872|GO:0004180|GO:0004181|GO:0008233|GO:0008237|GO:0008270|GO:0016787|GO:0046872|GO:0004180|GO:0004181|GO:0008233|GO:0008237|GO:0008270|GO:0016787|GO:0046872
10375463	0.0128424	up	1.33991	1.33991	0.422135	AF399829|BC053400|AF399830	Havcr1	hepatitis A virus cellular receptor 1		NM_134248	Mm.17771///Mm.17771///Mm.17771///Mm.17771///Mm.17771///Mm.17771///Mm.17771///Mm.17771		171283	GO:0016020|GO:0016021|GO:0016020|GO:0016021|GO:0016020|GO:0016021|GO:0016020|GO:0016021|GO:0016020|GO:0016021|GO:0016020|GO:0016021|GO:0016020|GO:0016021|GO:0016020|GO:0016021|GO:0004872|GO:0004872|GO:0004872|GO:0004872|GO:0004872|GO:0004872|GO:0004872|GO:0004872
10380954	0.00467877	down	1.33947	-1.33947	-0.42166		Gm12	predicted gene 12		XM_001476985			192852
10461057	0.00330764	up	1.338	1.338	0.420079	BC055719	Rcor2	REST corepressor 2	NM_054048 // GO:0006350 // transcription // inferred from electronic annotation /// NM_054048 // GO:0016481 // negative regulation of transcription // inferred from direct assay /// NM_054048 // GO:0045449 // regulation of transcription // inferred from electronic annotation /// ENSMUST00000113369 // GO:0006350 // transcription // inferred from electronic annotation /// ENSMUST00000113369 // GO:0…	NM_054048	Mm.283859///Mm.283859///Mm.283859///Mm.283859///Mm.283859		104383	GO:0006350|GO:0016481|GO:0045449|GO:0006350|GO:0016481|GO:0045449|GO:0006350|GO:0016481|GO:0045449|GO:0006350|GO:0016481|GO:0045449|GO:0006350|GO:0016481|GO:0045449|GO:0005634|GO:0005667|GO:0005634|GO:0005667|GO:0005634|GO:0005667|GO:0005634|GO:0005667|GO:0005634|GO:0005667|GO:0003677|GO:0003700|GO:0003714|GO:0005515|GO:0003677|GO:0003700|GO:0003714|GO:0005515|GO:0003677|GO:0003700|GO:0003714|GO:…
10582466	0.0339796	up	1.33682	1.33682	0.418802	BC012677	Sult5a1	sulfotransferase family 5A, member 1		NM_020564	Mm.6562///Mm.6562///Mm.6562		57429	GO:0016740|GO:0016740|GO:0016740
10399973	0.0232578	down	1.33663	-1.33663	-0.418602	BC098187|AF324492|AF235053|AF279371|AK173017|AK133334|AK083724|AK087563	Hdac9	histone deacetylase 9	NM_024124 // GO:0000122 // negative regulation of transcription from RNA polymerase II promoter // inferred from direct assay /// NM_024124 // GO:0000122 // negative regulation of transcription from RNA polymerase II promoter // inferred from mutant phenotype /// NM_024124 // GO:0006350 // transcription // inferred from electronic annotation /// NM_024124 // GO:0006954 // inflammatory response //…	NM_024124	Mm.310551///Mm.310551///Mm.310551///Mm.310551///Mm.310551///Mm.310551///Mm.310551///Mm.310551///Mm.310551///Mm.310551///Mm.310551///Mm.310551///Mm.310551///Mm.310551	GENSCAN00000026493 // Pfam // IPR001636 // SAICAR synthetase /// GENSCAN00000026493 // Pfam // IPR000286 // Histone deacetylase superfamily	79221	GO:0000122|GO:0000122|GO:0006350|GO:0006954|GO:0007399|GO:0007507|GO:0016481|GO:0016568|GO:0030183|GO:0045449|GO:0045843|GO:0045892|GO:0000122|GO:0000122|GO:0006350|GO:0006954|GO:0007399|GO:0007507|GO:0016481|GO:0016568|GO:0030183|GO:0045449|GO:0045843|GO:0045892|GO:0000122|GO:0000122|GO:0006350|GO:0006954|GO:0007399|GO:0007507|GO:0016481|GO:0016568|GO:0030183|GO:0045449|GO:0045843|GO:0045892|GO:…
10424260	0.000428328	up	1.33656	1.33656	0.418522	BC070426|DQ228142|BC033609	D15Ertd621e	DNA segment, Chr 15, ERATO Doi 621, expressed			Mm.3224///Mm.3224///Mm.3224///Mm.3224		210998
10598499	0.00864934	up	1.3357	1.3357	0.417595		Gm7079	predicted gene 7079		XM_905995			632013
10599776	0.0370484	down	1.33544	-1.33544	-0.417316	BC106961	Brs3	bombesin-like receptor 3	NM_009766 // GO:0007165 // signal transduction // inferred from electronic annotation /// NM_009766 // GO:0007186 // G-protein coupled receptor protein signaling pathway // inferred from electronic annotation /// ENSMUST00000033464 // GO:0007165 // signal transduction // inferred from electronic annotation /// ENSMUST00000033464 // GO:0007186 // G-protein coupled receptor protein signaling pathwa…	NM_009766	Mm.10687///Mm.10687///Mm.10687		12209	GO:0007165|GO:0007186|GO:0007165|GO:0007186|GO:0007165|GO:0007186|GO:0005886|GO:0016020|GO:0016021|GO:0005886|GO:0016020|GO:0016021|GO:0005886|GO:0016020|GO:0016021|GO:0004871|GO:0004872|GO:0004930|GO:0004946|GO:0004871|GO:0004872|GO:0004930|GO:0004946|GO:0004871|GO:0004872|GO:0004930|GO:0004946
10363445	0.0365997	up	1.3353	1.3353	0.41716	BC003967	4632428N05Rik	RIKEN cDNA 4632428N05 gene		NM_028732|NM_001159572	Mm.273584///Mm.273584///Mm.273584///Mm.273584///Mm.273584///Mm.273584	ENSMUST00000105459 // Pfam // IPR013106 // Immunoglobulin V-set	74048	GO:0016020|GO:0016021|GO:0016020|GO:0016021|GO:0016020|GO:0016021|GO:0016020|GO:0016021|GO:0016020|GO:0016021|GO:0016020|GO:0016021|GO:0004872|GO:0004872|GO:0004872|GO:0004872|GO:0004872|GO:0004872
10448208	0.0199467	down	1.33482	-1.33482	-0.416643		Gm4769	predicted gene 4769	NM_177596 // GO:0006350 // transcription // inferred from electronic annotation	NM_177596			210853	GO:0006350|GO:0005634|GO:0008270|GO:0046872
10516908	0.04169	down	1.33389	-1.33389	-0.415644
10350753	0.00391952	up	1.33369	1.33369	0.415425	AY044241	Glul	glutamate-ammonia ligase (glutamine synthetase)	NM_008131 // GO:0006542 // glutamine biosynthetic process // inferred from electronic annotation /// NM_008131 // GO:0006807 // nitrogen compound metabolic process // inferred from electronic annotation /// NM_008131 // GO:0009749 // response to glucose stimulus // inferred from mutant phenotype /// ENSMUST00000086199 // GO:0006542 // glutamine biosynthetic process // inferred from electronic ann…	NM_008131	Mm.210745///Mm.210745///Mm.210745		14645	GO:0006542|GO:0006807|GO:0009749|GO:0006542|GO:0006807|GO:0009749|GO:0006542|GO:0006807|GO:0009749|GO:0005622|GO:0005737|GO:0005739|GO:0005622|GO:0005737|GO:0005739|GO:0005622|GO:0005737|GO:0005739|GO:0000166|GO:0003824|GO:0004356|GO:0005524|GO:0016874|GO:0000166|GO:0003824|GO:0004356|GO:0005524|GO:0016874|GO:0000166|GO:0003824|GO:0004356|GO:0005524|GO:0016874
10362717	0.0201791	up	1.33356	1.33356	0.415282	BC016896	Wasf1	WASP family 1		NM_031877	Mm.41353///Mm.41353///Mm.41353///Mm.41353		83767	GO:0005737|GO:0005739|GO:0005741|GO:0005856|GO:0030027|GO:0005737|GO:0005739|GO:0005741|GO:0005856|GO:0030027|GO:0005737|GO:0005739|GO:0005741|GO:0005856|GO:0030027|GO:0005737|GO:0005739|GO:0005741|GO:0005856|GO:0030027|GO:0003779|GO:0005515|GO:0003779|GO:0005515|GO:0003779|GO:0005515|GO:0003779|GO:0005515
10535410	0.0264665	down	1.33266	-1.33266	-0.414312
10496813	0.048378	up	1.33221	1.33221	0.413825	DQ100384	Ctbs|Spata1	chitobiase, di-N-acetyl- | spermatogenesis associated 1	NM_028836 // GO:0005975 // carbohydrate metabolic process // inferred from electronic annotation /// NM_028836 // GO:0006032 // chitin catabolic process // inferred from electronic annotation /// NM_028836 // GO:0008152 // metabolic process // inferred from electronic annotation /// ENSMUST00000029840 // GO:0005975 // carbohydrate metabolic process // inferred from electronic annotation /// ENSMU…	NM_028836|NM_027617	Mm.45396///Mm.383235///Mm.45396///Mm.383235///Mm.45396///Mm.45396		74245 | 70951	GO:0005975|GO:0006032|GO:0008152|GO:0005975|GO:0006032|GO:0008152|GO:0005975|GO:0006032|GO:0008152|GO:0005975|GO:0006032|GO:0008152|GO:0005764|GO:0005764|GO:0005764|GO:0005764|GO:0003824|GO:0004553|GO:0004568|GO:0016787|GO:0016798|GO:0043169|GO:0003824|GO:0004553|GO:0004568|GO:0016787|GO:0016798|GO:0043169|GO:0003824|GO:0004553|GO:0004568|GO:0016787|GO:0016798|GO:0043169|GO:0003824|GO:0004553|GO:…
10494821	0.00256124	up	1.33163	1.33163	0.413192	BC007185	Tspan2	tetraspanin 2		NM_027533	Mm.477505///Mm.477505///Mm.477505///Mm.477505		70747	GO:0016020|GO:0016021|GO:0016020|GO:0016021|GO:0016020|GO:0016021|GO:0016020|GO:0016021
10414697	0.0186204	down	1.33031	-1.33031	-0.411758	X55824						X55824 // Pfam // IPR013106 // Immunoglobulin V-set
10465220	0.0425628	up	1.32967	1.32967	0.411068	BC021593	Sssca1	Sjogren's syndrome/scleroderma autoantigen 1 homolog (human)	NM_020491 // GO:0008150 // biological_process // no biological data available /// ENSMUST00000025885 // GO:0008150 // biological_process // no biological data available /// BC021593 // GO:0008150 // biological_process // no biological data available	NM_020491	Mm.455818///Mm.455818///Mm.455818		56390	GO:0008150|GO:0008150|GO:0008150|GO:0005575|GO:0005575|GO:0005575|GO:0005515|GO:0042802|GO:0005515|GO:0042802|GO:0005515|GO:0042802
10487441	0.0255714	up	1.32936	1.32936	0.410735	BC006826	Mal	myelin and lymphocyte protein, T-cell differentiation protein	NM_010762 // GO:0006917 // induction of apoptosis // inferred from direct assay /// ENSMUST00000028854 // GO:0006917 // induction of apoptosis // inferred from direct assay /// BC006826 // GO:0006917 // induction of apoptosis // inferred from direct assay /// ENSMUST00000028853 // GO:0006917 // induction of apoptosis // inferred from direct assay	NM_010762	Mm.39040///Mm.39040///Mm.39040///Mm.39040	ENSMUST00000028853 // Pfam // IPR008253 // Marvel	17153	GO:0006917|GO:0006917|GO:0006917|GO:0006917|GO:0005794|GO:0005886|GO:0016020|GO:0016021|GO:0005794|GO:0005886|GO:0016020|GO:0016021|GO:0005794|GO:0005886|GO:0016020|GO:0016021|GO:0005794|GO:0005886|GO:0016020|GO:0016021
10440099	0.0419364	down	1.3289	-1.3289	-0.410228	AF119390	St3gal6	ST3 beta-galactoside alpha-2,3-sialyltransferase 6	NM_018784 // GO:0006486 // protein amino acid glycosylation // inferred from electronic annotation /// ENSMUST00000114357 // GO:0006486 // protein amino acid glycosylation // inferred from electronic annotation /// ENSMUST00000114358 // GO:0006486 // protein amino acid glycosylation // inferred from electronic annotation /// AF119390 // GO:0006486 // protein amino acid glycosylation // inferred f…	NM_018784	Mm.212742///Mm.212742///Mm.212742///Mm.212742		54613	GO:0006486|GO:0006486|GO:0006486|GO:0006486|GO:0005794|GO:0016020|GO:0016021|GO:0030173|GO:0005794|GO:0016020|GO:0016021|GO:0030173|GO:0005794|GO:0016020|GO:0016021|GO:0030173|GO:0005794|GO:0016020|GO:0016021|GO:0030173|GO:0008373|GO:0016740|GO:0016757|GO:0008373|GO:0016740|GO:0016757|GO:0008373|GO:0016740|GO:0016757|GO:0008373|GO:0016740|GO:0016757
10411722	0.0369838	up	1.32805	1.32805	0.409312	BC096576	Mrps36	mitochondrial ribosomal protein S36		NM_025369|NM_133220|NM_177547|NM_001037759	Mm.306173///Mm.306173///Mm.306173///Mm.306173///Mm.306173///Mm.306173///Mm.306173		66128	GO:0005739|GO:0005840|GO:0030529|GO:0005739|GO:0005840|GO:0030529|GO:0005739|GO:0005840|GO:0030529|GO:0005739|GO:0005840|GO:0030529|GO:0005739|GO:0005840|GO:0030529|GO:0005739|GO:0005840|GO:0030529|GO:0005739|GO:0005840|GO:0030529
10417713	0.00151499	up	1.32785	1.32785	0.409097	BC076597	Rarb	retinoic acid receptor, beta	NM_011243 // GO:0000122 // negative regulation of transcription from RNA polymerase II promoter // inferred from direct assay /// NM_011243 // GO:0001657 // ureteric bud development // inferred from mutant phenotype /// NM_011243 // GO:0006350 // transcription // inferred from electronic annotation /// NM_011243 // GO:0006355 // regulation of transcription, DNA-dependent // inferred from electron…	NM_011243	Mm.259318///Mm.259318///Mm.259318///Mm.259318///Mm.259318		218772	GO:0000122|GO:0001657|GO:0006350|GO:0006355|GO:0008285|GO:0021756|GO:0022008|GO:0035116|GO:0043065|GO:0043068|GO:0045449|GO:0045944|GO:0045944|GO:0048048|GO:0055012|GO:0000122|GO:0001657|GO:0006350|GO:0006355|GO:0008285|GO:0021756|GO:0022008|GO:0035116|GO:0043065|GO:0043068|GO:0045449|GO:0045944|GO:0045944|GO:0048048|GO:0055012|GO:0000122|GO:0001657|GO:0006350|GO:0006355|GO:0008285|GO:0021756|GO:…
10493666	0.0267433	down	1.32731	-1.32731	-0.40851		Nup210l	nucleoporin 210-like					77595	GO:0016020|GO:0016021
10512637	0.0317253	down	1.32729	-1.32729	-0.408479	BC137911	Olfr157	olfactory receptor 157	NM_019475 // GO:0007165 // signal transduction // inferred from electronic annotation /// NM_019475 // GO:0007186 // G-protein coupled receptor protein signaling pathway // not recorded /// NM_019475 // GO:0007186 // G-protein coupled receptor protein signaling pathway // inferred from sequence or structural similarity /// NM_019475 // GO:0007608 // sensory perception of smell // not recorded ///…	NM_019475	Mm.317638///Mm.317638///Mm.317638		100040268	GO:0007165|GO:0007186|GO:0007186|GO:0007608|GO:0007608|GO:0007165|GO:0007186|GO:0007186|GO:0007608|GO:0007608|GO:0007165|GO:0007186|GO:0007186|GO:0007608|GO:0007608|GO:0005887|GO:0016021|GO:0005887|GO:0016021|GO:0005887|GO:0016021|GO:0004871|GO:0004872|GO:0004930|GO:0004984|GO:0004984|GO:0004871|GO:0004872|GO:0004930|GO:0004984|GO:0004984|GO:0004871|GO:0004872|GO:0004930|GO:0004984|GO:0004984
10421981	0.00582652	up	1.32638	1.32638	0.407495	BC027357	Dis3|Pibf1	DIS3 mitotic control homolog (S. cerevisiae) | progesterone immunomodulatory binding factor 1	NM_028315 // GO:0006364 // rRNA processing // inferred from electronic annotation /// ENSMUST00000042471 // GO:0006364 // rRNA processing // inferred from electronic annotation /// BC027357 // GO:0006364 // rRNA processing // inferred from electronic annotation /// ENSMUST00000068042 // GO:0006364 // rRNA processing // inferred from electronic annotation /// ENSMUST00000116452 // GO:0006364 // rR…	NM_028315|NM_029320|NM_029454	Mm.163339///Mm.22835///Mm.22835///Mm.163339///Mm.22835///Mm.163339///Mm.163339///Mm.163339		72662 | 52023	GO:0006364|GO:0006364|GO:0006364|GO:0006364|GO:0006364|GO:0000178|GO:0005634|GO:0005737|GO:0000178|GO:0005634|GO:0005737|GO:0000178|GO:0005634|GO:0005737|GO:0000178|GO:0005634|GO:0005737|GO:0000178|GO:0005634|GO:0005737|GO:0003723|GO:0004518|GO:0004527|GO:0004540|GO:0016787|GO:0003723|GO:0004518|GO:0004527|GO:0004540|GO:0016787|GO:0003723|GO:0004518|GO:0004527|GO:0004540|GO:0016787|GO:0003723|GO:…
10378068	0.0169771	down	1.32557	-1.32557	-0.406609		Xaf1	XIAP associated factor 1	NM_001037713 // GO:0006915 // apoptosis // inferred from electronic annotation /// ENSMUST00000094042 // GO:0006915 // apoptosis // inferred from electronic annotation /// ENSMUST00000100910 // GO:0006915 // apoptosis // inferred from electronic annotation /// ENSMUST00000046104 // GO:0006915 // apoptosis // inferred from electronic annotation /// ENSMUST00000094041 // GO:0006915 // apoptosis // …	NM_001037713	Mm.291131///Mm.291131///Mm.291131///Mm.291131///Mm.291131		327959	GO:0006915|GO:0006915|GO:0006915|GO:0006915|GO:0006915|GO:0005634|GO:0005737|GO:0005739|GO:0005634|GO:0005737|GO:0005739|GO:0005634|GO:0005737|GO:0005739|GO:0005634|GO:0005737|GO:0005739|GO:0005634|GO:0005737|GO:0005739|GO:0008270|GO:0046872|GO:0008270|GO:0046872|GO:0008270|GO:0046872|GO:0008270|GO:0046872|GO:0008270|GO:0046872
10569020	0.000848963	down	1.32448	-1.32448	-0.405423	BC104338	Ifitm6	interferon induced transmembrane protein 6		NM_001033632	Mm.276440///Mm.276440///Mm.276440		213002	GO:0016021|GO:0016021|GO:0016021
10398392	0.0311111	up	1.324	1.324	0.404906
10396476	0.0236005	up	1.32383	1.32383	0.404722	AF309564	Rhoj	ras homolog gene family, member J	NM_023275 // GO:0007264 // small GTPase mediated signal transduction // inferred from electronic annotation /// NM_023275 // GO:0007266 // Rho protein signal transduction // inferred from direct assay /// NM_023275 // GO:0008360 // regulation of cell shape // inferred from direct assay /// NM_023275 // GO:0030036 // actin cytoskeleton organization // inferred from direct assay /// ENSMUST00000055…	NM_023275	Mm.27467///Mm.27467///Mm.27467///Mm.27467///Mm.27467		80837	GO:0007264|GO:0007266|GO:0008360|GO:0030036|GO:0007264|GO:0007266|GO:0008360|GO:0030036|GO:0007264|GO:0007266|GO:0008360|GO:0030036|GO:0007264|GO:0007266|GO:0008360|GO:0030036|GO:0007264|GO:0007266|GO:0008360|GO:0030036|GO:0005622|GO:0005886|GO:0016020|GO:0005622|GO:0005886|GO:0016020|GO:0005622|GO:0005886|GO:0016020|GO:0005622|GO:0005886|GO:0016020|GO:0005622|GO:0005886|GO:0016020|GO:0000166|GO:…
10432785	0.0402444	up	1.3227	1.3227	0.403488	BC108361	Krt5	keratin 5		NM_027011	Mm.451847///Mm.451847///Mm.451847///Mm.451847		110308	GO:0005882|GO:0045095|GO:0045095|GO:0005882|GO:0045095|GO:0045095|GO:0005882|GO:0045095|GO:0045095|GO:0005882|GO:0045095|GO:0045095|GO:0005198|GO:0005515|GO:0005198|GO:0005515|GO:0005198|GO:0005515|GO:0005198|GO:0005515
10592196	0.0164431	down	1.32265	-1.32265	-0.403433		A630095E13Rik	RIKEN cDNA A630095E13 gene		NM_001033325	Mm.118804///Mm.118804		235973	GO:0005576|GO:0005576
10408212	0.033703	up	1.32245	1.32245	0.403218	BC089600|BC069889	Hist1h1e|Hist1h2be	histone cluster 1, H1e | histone cluster 1, H2be	NM_015787 // GO:0006334 // nucleosome assembly // inferred from electronic annotation /// NM_015787 // GO:0016584 // nucleosome positioning // inferred from mutant phenotype /// NM_178194 // GO:0006334 // nucleosome assembly // inferred from electronic annotation /// ENSMUST00000062045 // GO:0006334 // nucleosome assembly // inferred from electronic annotation /// ENSMUST00000062045 // GO:0016584…	NM_015787|NM_178194	Mm.170587///Mm.440391///Mm.170587///Mm.170587///Mm.440391		50709 | 319179	GO:0006334|GO:0016584|GO:0006334|GO:0006334|GO:0016584|GO:0006334|GO:0016584|GO:0006334|GO:0000786|GO:0005634|GO:0005694|GO:0000786|GO:0005634|GO:0005694|GO:0000786|GO:0005634|GO:0005694|GO:0000786|GO:0005634|GO:0005694|GO:0000786|GO:0005634|GO:0005694|GO:0003677|GO:0005515|GO:0003677|GO:0003677|GO:0005515|GO:0003677|GO:0005515|GO:0003677
10509590	0.030212	up	1.32224	1.32224	0.40298	AF166098	Pla2g2e	phospholipase A2, group IIE	NM_012044 // GO:0006644 // phospholipid metabolic process // inferred from electronic annotation /// NM_012044 // GO:0016042 // lipid catabolic process // inferred from electronic annotation /// ENSMUST00000030531 // GO:0006644 // phospholipid metabolic process // inferred from electronic annotation /// ENSMUST00000030531 // GO:0016042 // lipid catabolic process // inferred from electronic annota…	NM_012044	Mm.296007///Mm.296007///Mm.296007///Mm.296007///Mm.296007		26970	GO:0006644|GO:0016042|GO:0006644|GO:0016042|GO:0006644|GO:0016042|GO:0006644|GO:0016042|GO:0006644|GO:0016042|GO:0005576|GO:0005576|GO:0005576|GO:0005576|GO:0005576|GO:0004623|GO:0005509|GO:0016787|GO:0046872|GO:0004623|GO:0005509|GO:0016787|GO:0046872|GO:0004623|GO:0005509|GO:0016787|GO:0046872|GO:0004623|GO:0005509|GO:0016787|GO:0046872|GO:0004623|GO:0005509|GO:0016787|GO:0046872
10478355	0.00237214	up	1.32192	1.32192	0.402635	BC050842	Mybl2	myeloblastosis oncogene-like 2	NM_008652 // GO:0006350 // transcription // inferred from electronic annotation /// NM_008652 // GO:0045449 // regulation of transcription // inferred from electronic annotation /// ENSMUST00000018005 // GO:0006350 // transcription // inferred from electronic annotation /// ENSMUST00000018005 // GO:0045449 // regulation of transcription // inferred from electronic annotation /// BC050842 // GO:00…	NM_008652	Mm.4594///Mm.4594///Mm.4594///Mm.4594		17865	GO:0006350|GO:0045449|GO:0006350|GO:0045449|GO:0006350|GO:0045449|GO:0006350|GO:0045449|GO:0005634|GO:0005634|GO:0005634|GO:0005634|GO:0003677|GO:0003677|GO:0003677|GO:0003677
10405783	0.0183588	up	1.32133	1.32133	0.401992
10538783	0.0477539	down	1.32086	-1.32086	-0.401477	BC119578	C130060K24Rik	RIKEN cDNA C130060K24 gene	NM_175524 // GO:0007165 // signal transduction // inferred from electronic annotation /// NM_175524 // GO:0007186 // G-protein coupled receptor protein signaling pathway // inferred from electronic annotation /// ENSMUST00000031980 // GO:0007165 // signal transduction // inferred from electronic annotation /// ENSMUST00000031980 // GO:0007186 // G-protein coupled receptor protein signaling pathwa…	NM_175524	Mm.389758///Mm.389758///Mm.389758		243407	GO:0007165|GO:0007186|GO:0007165|GO:0007186|GO:0007165|GO:0007186|GO:0016021|GO:0016021|GO:0016021|GO:0004871|GO:0004872|GO:0004930|GO:0004871|GO:0004872|GO:0004930|GO:0004871|GO:0004872|GO:0004930
10506498	0.0274095	up	1.32081	1.32081	0.401422
10513320	0.0338537	up	1.32055	1.32055	0.401138	BC014865	Ptgr1	prostaglandin reductase 1	NM_025968 // GO:0008152 // metabolic process // inferred from electronic annotation /// NM_025968 // GO:0055114 // oxidation reduction // inferred from electronic annotation /// ENSMUST00000030069 // GO:0008152 // metabolic process // inferred from electronic annotation /// ENSMUST00000030069 // GO:0055114 // oxidation reduction // inferred from electronic annotation /// BC014865 // GO:0008152 //…	NM_025968	Mm.34497///Mm.34497///Mm.34497		67103	GO:0008152|GO:0055114|GO:0008152|GO:0055114|GO:0008152|GO:0055114|GO:0005737|GO:0005737|GO:0005737|GO:0003824|GO:0005488|GO:0008270|GO:0016491|GO:0032440|GO:0047522|GO:0003824|GO:0005488|GO:0008270|GO:0016491|GO:0032440|GO:0047522|GO:0003824|GO:0005488|GO:0008270|GO:0016491|GO:0032440|GO:0047522
10416700	0.0454086	down	1.3205	-1.3205	-0.401084	BC079850	Pcdh17	protocadherin 17	NM_001013753 // GO:0007155 // cell adhesion // inferred from electronic annotation /// ENSMUST00000071370 // GO:0007155 // cell adhesion // inferred from electronic annotation /// BC079850 // GO:0007155 // cell adhesion // inferred from electronic annotation	NM_001013753	Mm.153643///Mm.153643///Mm.153643		219228	GO:0007155|GO:0007155|GO:0007155|GO:0005886|GO:0016020|GO:0016021|GO:0005886|GO:0016020|GO:0016021|GO:0005886|GO:0016020|GO:0016021|GO:0005509|GO:0005515|GO:0005509|GO:0005515|GO:0005509|GO:0005515
10506767	0.0210162	up	1.32032	1.32032	0.400887	BC025104	Echdc2	enoyl Coenzyme A hydratase domain containing 2	NM_026728 // GO:0006629 // lipid metabolic process // inferred from electronic annotation /// NM_026728 // GO:0006631 // fatty acid metabolic process // inferred from electronic annotation /// NM_026728 // GO:0008152 // metabolic process // inferred from electronic annotation /// ENSMUST00000052999 // GO:0006629 // lipid metabolic process // inferred from electronic annotation /// ENSMUST00000052…	NM_026728	Mm.270783///Mm.270783///Mm.270783///Mm.270783///Mm.270783///Mm.270783///Mm.270783///Mm.270783///Mm.270783///Mm.270783///Mm.270783///Mm.270783	ENSMUST00000106692 // Pfam // IPR001753 // Enoyl-CoA hydratase/isomerase /// ENSMUST00000106691 // Pfam // IPR001753 // Enoyl-CoA hydratase/isomerase	52430	GO:0006629|GO:0006631|GO:0008152|GO:0006629|GO:0006631|GO:0008152|GO:0006629|GO:0006631|GO:0008152|GO:0006629|GO:0006631|GO:0008152|GO:0006629|GO:0006631|GO:0008152|GO:0006629|GO:0006631|GO:0008152|GO:0006629|GO:0006631|GO:0008152|GO:0006629|GO:0006631|GO:0008152|GO:0006629|GO:0006631|GO:0008152|GO:0006629|GO:0006631|GO:0008152|GO:0006629|GO:0006631|GO:0008152|GO:0006629|GO:0006631|GO:0008152|GO:…
10507870	0.0478163	down	1.31991	-1.31991	-0.400443
10440977	0.0298075	up	1.31872	1.31872	0.399138	BC012241	Atp5o	ATP synthase, H+ transporting, mitochondrial F1 complex, O subunit	NM_138597 // GO:0006754 // ATP biosynthetic process // inferred from electronic annotation /// NM_138597 // GO:0006810 // transport // inferred from electronic annotation /// NM_138597 // GO:0006811 // ion transport // inferred from electronic annotation /// NM_138597 // GO:0015986 // ATP synthesis coupled proton transport // inferred from electronic annotation /// NM_138597 // GO:0015992 // prot…	NM_138597	Mm.41///Mm.41		28080	GO:0006754|GO:0006810|GO:0006811|GO:0015986|GO:0015992|GO:0006754|GO:0006810|GO:0006811|GO:0015986|GO:0015992|GO:0005739|GO:0005743|GO:0016020|GO:0045261|GO:0005739|GO:0005743|GO:0016020|GO:0045261|GO:0015078|GO:0046933|GO:0046961|GO:0015078|GO:0046933|GO:0046961
10474129	0.0354075	up	1.31823	1.31823	0.3986	BC031841	Pamr1	peptidase domain containing associated with muscle regeneration 1	NM_173749 // GO:0006508 // proteolysis // inferred from electronic annotation /// ENSMUST00000028612 // GO:0006508 // proteolysis // inferred from electronic annotation /// BC031841 // GO:0006508 // proteolysis // inferred from electronic annotation /// ENSMUST00000111217 // GO:0006508 // proteolysis // inferred from electronic annotation	NM_173749	Mm.28649///Mm.28649///Mm.28649///Mm.28649		210622	GO:0006508|GO:0006508|GO:0006508|GO:0006508|GO:0005576|GO:0005576|GO:0005576|GO:0005576|GO:0004252|GO:0004252|GO:0004252|GO:0004252
10481931	0.000661304	up	1.31767	1.31767	0.39799	BC027776	Phf19	PHD finger protein 19	NM_028716 // GO:0006350 // transcription // inferred from electronic annotation /// NM_028716 // GO:0045449 // regulation of transcription // inferred from electronic annotation /// ENSMUST00000028232 // GO:0006350 // transcription // inferred from electronic annotation /// ENSMUST00000028232 // GO:0045449 // regulation of transcription // inferred from electronic annotation /// BC027776 // GO:00…	NM_028716	Mm.65691///Mm.65691///Mm.65691		74016	GO:0006350|GO:0045449|GO:0006350|GO:0045449|GO:0006350|GO:0045449|GO:0005634|GO:0005634|GO:0005634|GO:0003676|GO:0005515|GO:0008270|GO:0046872|GO:0003676|GO:0005515|GO:0008270|GO:0046872|GO:0003676|GO:0005515|GO:0008270|GO:0046872
10484307	0.0299948	up	1.31752	1.31752	0.397821	U88568	Frzb	frizzled-related protein	NM_011356 // GO:0007275 // multicellular organismal development // inferred from electronic annotation /// NM_011356 // GO:0016055 // Wnt receptor signaling pathway // inferred from electronic annotation /// NM_011356 // GO:0030154 // cell differentiation // inferred from electronic annotation /// NM_011356 // GO:0030178 // negative regulation of Wnt receptor signaling pathway // inferred from di…	NM_011356	Mm.427436///Mm.427436///Mm.427436		20378	GO:0007275|GO:0016055|GO:0030154|GO:0030178|GO:0007275|GO:0016055|GO:0030154|GO:0030178|GO:0007275|GO:0016055|GO:0030154|GO:0030178|GO:0005576|GO:0005576|GO:0005576|GO:0017147|GO:0017147|GO:0017147
10424683	0.00432359	down	1.31739	-1.31739	-0.397684		Ly6g	lymphocyte antigen 6 complex, locus G					546644	GO:0005886|GO:0009897|GO:0016020|GO:0031225
10558220	0.0263959	up	1.31644	1.31644	0.396641	BC110381	Pstk	phosphoseryl-tRNA kinase	NM_001039534 // GO:0001514 // selenocysteine incorporation // inferred from direct assay /// NM_001039534 // GO:0006412 // translation // inferred from electronic annotation /// ENSMUST00000075610 // GO:0001514 // selenocysteine incorporation // inferred from direct assay /// ENSMUST00000075610 // GO:0006412 // translation // inferred from electronic annotation /// BC110381 // GO:0001514 // selen…	NM_001039534	Mm.272948///Mm.272948///Mm.272948		214580	GO:0001514|GO:0006412|GO:0001514|GO:0006412|GO:0001514|GO:0006412|GO:0000049|GO:0000166|GO:0000287|GO:0005524|GO:0016301|GO:0016740|GO:0000049|GO:0000166|GO:0000287|GO:0005524|GO:0016301|GO:0016740|GO:0000049|GO:0000166|GO:0000287|GO:0005524|GO:0016301|GO:0016740
10520187	0.0307885	up	1.31616	1.31616	0.396332	J04036|BC054102	Slc4a2	solute carrier family 4 (anion exchanger), member 2	NM_009207 // GO:0006810 // transport // inferred from electronic annotation /// NM_009207 // GO:0006811 // ion transport // inferred from electronic annotation /// NM_009207 // GO:0006820 // anion transport // inferred from electronic annotation /// NM_009207 // GO:0006821 // chloride transport // inferred from direct assay /// ENSMUST00000080067 // GO:0006810 // transport // inferred from electr…	NM_009207	Mm.4580///Mm.4580///Mm.4580///Mm.4580///Mm.4580///Mm.4580		20535	GO:0006810|GO:0006811|GO:0006820|GO:0006821|GO:0006810|GO:0006811|GO:0006820|GO:0006821|GO:0006810|GO:0006811|GO:0006820|GO:0006821|GO:0006810|GO:0006811|GO:0006820|GO:0006821|GO:0006810|GO:0006811|GO:0006820|GO:0006821|GO:0006810|GO:0006811|GO:0006820|GO:0006821|GO:0016020|GO:0016021|GO:0016323|GO:0016323|GO:0016020|GO:0016021|GO:0016323|GO:0016323|GO:0016020|GO:0016021|GO:0016323|GO:0016323|GO:…
10573747	0.0436588	up	1.31597	1.31597	0.396126	U12919	Adcy7	adenylate cyclase 7	NM_007406 // GO:0006171 // cAMP biosynthetic process // traceable author statement /// NM_007406 // GO:0007190 // activation of adenylate cyclase activity // traceable author statement /// NM_007406 // GO:0007242 // intracellular signaling cascade // inferred from electronic annotation /// NM_007406 // GO:0009190 // cyclic nucleotide biosynthetic process // inferred from electronic annotation ///…	NM_007406|NM_001037723|NM_001037724|NM_001109756	Mm.288206///Mm.288206///Mm.288206///Mm.288206///Mm.288206///Mm.288206		11513	GO:0006171|GO:0007190|GO:0007242|GO:0009190|GO:0006171|GO:0007190|GO:0007242|GO:0009190|GO:0006171|GO:0007190|GO:0007242|GO:0009190|GO:0006171|GO:0007190|GO:0007242|GO:0009190|GO:0006171|GO:0007190|GO:0007242|GO:0009190|GO:0006171|GO:0007190|GO:0007242|GO:0009190|GO:0005886|GO:0016020|GO:0016021|GO:0005886|GO:0016020|GO:0016021|GO:0005886|GO:0016020|GO:0016021|GO:0005886|GO:0016020|GO:0016021|GO:…
10456513	0.0192569	down	1.31537	-1.31537	-0.395468	BC100723	Mc5r	melanocortin 5 receptor	NM_013596 // GO:0007165 // signal transduction // inferred from electronic annotation /// NM_013596 // GO:0007186 // G-protein coupled receptor protein signaling pathway // inferred from electronic annotation /// ENSMUST00000007624 // GO:0007165 // signal transduction // inferred from electronic annotation /// ENSMUST00000007624 // GO:0007186 // G-protein coupled receptor protein signaling pathwa…	NM_013596	Mm.8003///Mm.8003///Mm.8003		17203	GO:0007165|GO:0007186|GO:0007165|GO:0007186|GO:0007165|GO:0007186|GO:0005886|GO:0016020|GO:0016021|GO:0005886|GO:0016020|GO:0016021|GO:0005886|GO:0016020|GO:0016021|GO:0004871|GO:0004872|GO:0004930|GO:0004977|GO:0004871|GO:0004872|GO:0004930|GO:0004977|GO:0004871|GO:0004872|GO:0004930|GO:0004977
10533603	0.049632	up	1.31506	1.31506	0.395128	BC132355	Rhof	ras homolog gene family, member f	NM_175092 // GO:0007264 // small GTPase mediated signal transduction // inferred from electronic annotation /// ENSMUST00000031401 // GO:0007264 // small GTPase mediated signal transduction // inferred from electronic annotation /// BC132355 // GO:0007264 // small GTPase mediated signal transduction // inferred from electronic annotation	NM_175092	Mm.253876///Mm.253876///Mm.253876		23912	GO:0007264|GO:0007264|GO:0007264|GO:0005622|GO:0005737|GO:0005856|GO:0005886|GO:0016020|GO:0005622|GO:0005737|GO:0005856|GO:0005886|GO:0016020|GO:0005622|GO:0005737|GO:0005856|GO:0005886|GO:0016020|GO:0000166|GO:0005525|GO:0000166|GO:0005525|GO:0000166|GO:0005525
10573613	0.0406794	down	1.31496	-1.31496	-0.395014	BC127975	Olfr371	olfactory receptor 371	NM_146859 // GO:0007165 // signal transduction // inferred from electronic annotation /// NM_146859 // GO:0007186 // G-protein coupled receptor protein signaling pathway // not recorded /// NM_146859 // GO:0007608 // sensory perception of smell // not recorded /// ENSMUST00000070849 // GO:0007165 // signal transduction // inferred from electronic annotation /// ENSMUST00000070849 // GO:0007186 //…	NM_146859	Mm.354727///Mm.354727///Mm.354727		258858	GO:0007165|GO:0007186|GO:0007608|GO:0007165|GO:0007186|GO:0007608|GO:0007165|GO:0007186|GO:0007608|GO:0016021|GO:0016021|GO:0016021|GO:0004871|GO:0004872|GO:0004930|GO:0004984|GO:0004871|GO:0004872|GO:0004930|GO:0004984|GO:0004871|GO:0004872|GO:0004930|GO:0004984
10522904	0.023691	up	1.31485	1.31485	0.394903		2310003L06Rik	RIKEN cDNA 2310003L06 gene					74248
10576482	0.0210946	up	1.31449	1.31449	0.394498	BC119376	Arv1	ARV1 homolog (yeast)	NM_026855 // GO:0006629 // lipid metabolic process // inferred from electronic annotation /// NM_026855 // GO:0006665 // sphingolipid metabolic process // inferred from electronic annotation /// ENSMUST00000034463 // GO:0006629 // lipid metabolic process // inferred from electronic annotation /// ENSMUST00000034463 // GO:0006665 // sphingolipid metabolic process // inferred from electronic annota…	NM_026855	Mm.22779///Mm.22779///Mm.22779		68865	GO:0006629|GO:0006665|GO:0006629|GO:0006665|GO:0006629|GO:0006665|GO:0016020|GO:0016021|GO:0016020|GO:0016021|GO:0016020|GO:0016021
10599346	0.0121284	down	1.31378	-1.31378	-0.393719	BC028543	Polr2k	polymerase (RNA) II (DNA directed) polypeptide K	NM_001039368 // GO:0006350 // transcription // inferred from electronic annotation /// NM_023127 // GO:0006350 // transcription // inferred from electronic annotation /// ENSMUST00000057177 // GO:0006350 // transcription // inferred from electronic annotation /// BC028543 // GO:0006350 // transcription // inferred from electronic annotation /// BC028543 // GO:0006350 // transcription // inferred …	NM_001039368|NM_023127	Mm.27375///Mm.27375///Mm.27375///Mm.27375///Mm.27375		17749	GO:0006350|GO:0006350|GO:0006350|GO:0006350|GO:0006350|GO:0005634|GO:0005634|GO:0005634|GO:0005634|GO:0005634|GO:0003677|GO:0003899|GO:0008270|GO:0046872|GO:0003677|GO:0003899|GO:0008270|GO:0046872|GO:0003677|GO:0003899|GO:0008270|GO:0046872|GO:0003677|GO:0003899|GO:0008270|GO:0046872|GO:0003677|GO:0003899|GO:0008270|GO:0046872
10392834	0.0442319	down	1.3134	-1.3134	-0.393308	AY457049	OTTMUSG00000003606|RP23-331L12.8	predicted gene, OTTMUSG00000003606 | CMRF-35-like molecule 3	NM_199201 // GO:0008150 // biological_process // no biological data available /// ENSMUST00000092459 // GO:0008150 // biological_process // no biological data available /// AY457049 // GO:0008150 // biological_process // no biological data available /// ENSMUST00000106574 // GO:0008150 // biological_process // no biological data available	NM_001101657|NM_199201	Mm.424732///Mm.424732///Mm.424732///Mm.424732		100043125 | 382551	GO:0008150|GO:0008150|GO:0008150|GO:0008150|GO:0005575|GO:0005575|GO:0005575|GO:0005575|GO:0003674|GO:0003674|GO:0003674|GO:0003674
10438358	0.0329421	up	1.31185	1.31185	0.391606	BC138156|BC059848	Sept5|Gp1bb	septin 5 | glycoprotein Ib, beta polypeptide	NM_213614 // GO:0007049 // cell cycle // inferred from electronic annotation /// NM_213614 // GO:0051301 // cell division // inferred from electronic annotation /// NM_001001999 // GO:0007155 // cell adhesion // inferred from sequence or structural similarity /// NM_001001999 // GO:0007596 // blood coagulation // inferred from electronic annotation /// NM_001001999 // GO:0007599 // hemostasis // …	NM_213614|NM_001001999|NM_010327	Mm.20365///Mm.475622///Mm.475622///Mm.20365///Mm.475622///Mm.475622///Mm.20365	NM_001001999 // Pfam // IPR000483 // Cysteine-rich flanking region, C-terminal /// NM_010327 // Pfam // IPR000483 // Cysteine-rich flanking region, C-terminal /// ENSMUST00000051160 // Pfam // IPR000483 // Cysteine-rich flanking region, C-terminal /// BC138156 // Pfam // IPR000483 // Cysteine-rich flanking region, C-terminal	18951 | 14724	GO:0007049|GO:0051301|GO:0007155|GO:0007596|GO:0007599|GO:0007155|GO:0007596|GO:0007599|GO:0007049|GO:0051301|GO:0007155|GO:0007596|GO:0007599|GO:0007155|GO:0007596|GO:0007599|GO:0007049|GO:0051301|GO:0019717|GO:0031105|GO:0005887|GO:0016020|GO:0016021|GO:0005887|GO:0016020|GO:0016021|GO:0019717|GO:0031105|GO:0005887|GO:0016020|GO:0016021|GO:0005887|GO:0016020|GO:0016021|GO:0019717|GO:0031105|GO:…
10591978	0.0415839	down	1.3116	-1.3116	-0.391324	AF282980	Ntm	neurotrimin	NM_172290 // GO:0007155 // cell adhesion // inferred from electronic annotation /// ENSMUST00000075069 // GO:0007155 // cell adhesion // inferred from electronic annotation /// AF282980 // GO:0007155 // cell adhesion // inferred from electronic annotation /// ENSMUST00000115237 // GO:0007155 // cell adhesion // inferred from electronic annotation /// ENSMUST00000115236 // GO:0007155 // cell adhes…	NM_172290	Mm.283138///Mm.283138///Mm.283138///Mm.283138///Mm.283138		235106	GO:0007155|GO:0007155|GO:0007155|GO:0007155|GO:0007155|GO:0005886|GO:0016020|GO:0031225|GO:0005886|GO:0016020|GO:0031225|GO:0005886|GO:0016020|GO:0031225|GO:0005886|GO:0016020|GO:0031225|GO:0005886|GO:0016020|GO:0031225|GO:0005515|GO:0005515|GO:0005515|GO:0005515|GO:0005515
10554162	0.0405118	down	1.31152	-1.31152	-0.391242
10374453	0.0117509	up	1.31046	1.31046	0.390076	X16314	Glul	glutamate-ammonia ligase (glutamine synthetase)	NM_008131 // GO:0006542 // glutamine biosynthetic process // inferred from electronic annotation /// NM_008131 // GO:0006807 // nitrogen compound metabolic process // inferred from electronic annotation /// NM_008131 // GO:0009749 // response to glucose stimulus // inferred from mutant phenotype /// ENSMUST00000086199 // GO:0006542 // glutamine biosynthetic process // inferred from electronic ann…	NM_008131	Mm.210745///Mm.210745///Mm.210745		14645	GO:0006542|GO:0006807|GO:0009749|GO:0006542|GO:0006807|GO:0009749|GO:0006542|GO:0006807|GO:0009749|GO:0005622|GO:0005737|GO:0005739|GO:0005622|GO:0005737|GO:0005739|GO:0005622|GO:0005737|GO:0005739|GO:0000166|GO:0003824|GO:0004356|GO:0005524|GO:0016874|GO:0000166|GO:0003824|GO:0004356|GO:0005524|GO:0016874|GO:0000166|GO:0003824|GO:0004356|GO:0005524|GO:0016874
10451220	0.00828463	up	1.30852	1.30852	0.38793	BC005768	Mad2l1bp	MAD2L1 binding protein	NM_025649 // GO:0007094 // mitotic cell cycle spindle assembly checkpoint // not recorded /// NM_025649 // GO:0007096 // regulation of exit from mitosis // inferred from electronic annotation /// ENSMUST00000037890 // GO:0007094 // mitotic cell cycle spindle assembly checkpoint // not recorded /// ENSMUST00000037890 // GO:0007096 // regulation of exit from mitosis // inferred from electronic anno…	NM_025649	Mm.272024///Mm.272024///Mm.272024		66591	GO:0007094|GO:0007096|GO:0007094|GO:0007096|GO:0007094|GO:0007096|GO:0005634|GO:0005634|GO:0005634|GO:0005515|GO:0005515|GO:0005515|GO:0005515|GO:0005515|GO:0005515
10522335	0.0489298	up	1.30805	1.30805	0.387422	BC141328	Atp10d	ATPase, class V, type 10D	NR_003966 // GO:0006754 // ATP biosynthetic process // inferred from electronic annotation /// NR_003966 // GO:0006812 // cation transport // non-traceable author statement /// NR_003966 // GO:0008150 // biological_process // no biological data available /// NR_003966 // GO:0015914 // phospholipid transport // inferred from electronic annotation /// NM_153389 // GO:0006754 // ATP biosynthetic pro…	NR_003966|NM_153389	Mm.32775///Mm.32775///Mm.32775///Mm.32775	ENSMUST00000094710 // Pfam // IPR013200 // Haloacid dehalogenase-like hydrolase, type 3 /// BC141328 // Pfam // IPR013200 // Haloacid dehalogenase-like hydrolase, type 3	231287	GO:0006754|GO:0006812|GO:0008150|GO:0015914|GO:0006754|GO:0006812|GO:0008150|GO:0015914|GO:0006754|GO:0006812|GO:0008150|GO:0015914|GO:0006754|GO:0006812|GO:0008150|GO:0015914|GO:0005575|GO:0016020|GO:0016021|GO:0005575|GO:0016020|GO:0016021|GO:0005575|GO:0016020|GO:0016021|GO:0005575|GO:0016020|GO:0016021|GO:0000166|GO:0000287|GO:0003674|GO:0004012|GO:0005524|GO:0015662|GO:0016787|GO:0016820|GO:…
10511363	0.0198108	down	1.30678	-1.30678	-0.386017	M55181	Penk	preproenkephalin	NM_001002927 // GO:0001662 // behavioral fear response // inferred from mutant phenotype /// NM_001002927 // GO:0007218 // neuropeptide signaling pathway // inferred from electronic annotation /// NM_001002927 // GO:0007610 // behavior // inferred from mutant phenotype /// NM_001002927 // GO:0019233 // sensory perception of pain // inferred from mutant phenotype /// ENSMUST00000070375 // GO:00016…	NM_001002927	Mm.475097///Mm.475097///Mm.475097///Mm.475097		18619	GO:0001662|GO:0007218|GO:0007610|GO:0019233|GO:0001662|GO:0007218|GO:0007610|GO:0019233|GO:0001662|GO:0007218|GO:0007610|GO:0019233|GO:0001662|GO:0007218|GO:0007610|GO:0019233|GO:0005576|GO:0005576|GO:0005576|GO:0005576|GO:0001515|GO:0001515|GO:0001515|GO:0001515
10425046	0.039229	down	1.30675	-1.30675	-0.385978		LOC626711	similar to heterogeneous nuclear ribonucleoprotein A3		XR_004836			626711
10413542	0.0404131	up	1.30541	1.30541	0.384507	BC055336	Tkt	transketolase	NM_009388 // GO:0008152 // metabolic process // inferred from electronic annotation /// NM_009388 // GO:0040008 // regulation of growth // inferred from mutant phenotype /// ENSMUST00000022529 // GO:0008152 // metabolic process // inferred from electronic annotation /// ENSMUST00000022529 // GO:0040008 // regulation of growth // inferred from mutant phenotype /// BC055336 // GO:0008152 // metabol…	NM_009388	Mm.290692///Mm.290692///Mm.290692		21881	GO:0008152|GO:0040008|GO:0008152|GO:0040008|GO:0008152|GO:0040008|GO:0003824|GO:0004802|GO:0005509|GO:0016740|GO:0046872|GO:0003824|GO:0004802|GO:0005509|GO:0016740|GO:0046872|GO:0003824|GO:0004802|GO:0005509|GO:0016740|GO:0046872
10450864	0.0324271	down	1.3046	-1.3046	-0.383612		Olfr95	olfactory receptor 95	NM_146513 // GO:0007165 // signal transduction // inferred from electronic annotation /// NM_146513 // GO:0007186 // G-protein coupled receptor protein signaling pathway // not recorded /// NM_146513 // GO:0007608 // sensory perception of smell // not recorded /// ENSMUST00000060728 // GO:0007165 // signal transduction // inferred from electronic annotation /// ENSMUST00000060728 // GO:0007186 //…	NM_146513	Mm.377542///Mm.377542///Mm.377542		258506	GO:0007165|GO:0007186|GO:0007608|GO:0007165|GO:0007186|GO:0007608|GO:0007165|GO:0007186|GO:0007608|GO:0016021|GO:0016021|GO:0016021|GO:0004871|GO:0004872|GO:0004930|GO:0004984|GO:0004871|GO:0004872|GO:0004930|GO:0004984|GO:0004871|GO:0004872|GO:0004930|GO:0004984
10372383	0.016658	up	1.30452	1.30452	0.383522	BC051527	Zdhhc17	zinc finger, DHHC domain containing 17	BC051527 // GO:0018345 // protein palmitoylation // inferred from direct assay /// ENSMUST00000104906 // GO:0018345 // protein palmitoylation // inferred from direct assay		Mm.339281///Mm.339281		320150	GO:0018345|GO:0018345|GO:0005794|GO:0016020|GO:0016021|GO:0031410|GO:0005794|GO:0016020|GO:0016021|GO:0031410|GO:0008270|GO:0008415|GO:0016409|GO:0016740|GO:0046872|GO:0008270|GO:0008415|GO:0016409|GO:0016740|GO:0046872
10552874	0.0307713	up	1.30451	1.30451	0.383507	D50563	Tead2	TEA domain family member 2	NM_011565 // GO:0006350 // transcription // inferred from electronic annotation /// NM_011565 // GO:0006355 // regulation of transcription, DNA-dependent // inferred from electronic annotation /// NM_011565 // GO:0045449 // regulation of transcription // inferred from electronic annotation /// NM_011565 // GO:0045944 // positive regulation of transcription from RNA polymerase II promoter // infer…	NM_011565	Mm.3019///Mm.3019///Mm.3019///Mm.3019///Mm.3019		21677	GO:0006350|GO:0006355|GO:0045449|GO:0045944|GO:0006350|GO:0006355|GO:0045449|GO:0045944|GO:0006350|GO:0006355|GO:0045449|GO:0045944|GO:0006350|GO:0006355|GO:0045449|GO:0045944|GO:0006350|GO:0006355|GO:0045449|GO:0045944|GO:0005634|GO:0005667|GO:0005634|GO:0005667|GO:0005634|GO:0005667|GO:0005634|GO:0005667|GO:0005634|GO:0005667|GO:0003677|GO:0003700|GO:0016563|GO:0003677|GO:0003700|GO:0016563|GO:…
10487847	9.27001e-05	up	1.30444	1.30444	0.383426	BC071212|BC006041	1700037H04Rik	RIKEN cDNA 1700037H04 gene			Mm.27711///Mm.27711///Mm.27711///Mm.27711///Mm.27711		67326
10560315	0.035769	up	1.30431	1.30431	0.383292	BC003744	Ppp5c	protein phosphatase 5, catalytic subunit	NM_011155 // GO:0006470 // protein amino acid dephosphorylation // inferred from electronic annotation /// NM_011155 // GO:0043278 // response to morphine // inferred from mutant phenotype /// ENSMUST00000003183 // GO:0006470 // protein amino acid dephosphorylation // inferred from electronic annotation /// ENSMUST00000003183 // GO:0043278 // response to morphine // inferred from mutant phenotype…	NM_011155	Mm.3294///Mm.3294///Mm.3294		19060	GO:0006470|GO:0043278|GO:0006470|GO:0043278|GO:0006470|GO:0043278|GO:0005634|GO:0005737|GO:0005829|GO:0005634|GO:0005737|GO:0005829|GO:0005634|GO:0005737|GO:0005829|GO:0004721|GO:0004722|GO:0005488|GO:0005506|GO:0005515|GO:0016787|GO:0030145|GO:0046872|GO:0004721|GO:0004722|GO:0005488|GO:0005506|GO:0005515|GO:0016787|GO:0030145|GO:0046872|GO:0004721|GO:0004722|GO:0005488|GO:0005506|GO:0005515|GO:…
10466027	0.0241685	down	1.30305	-1.30305	-0.381888	BC119523	Pga5	pepsinogen 5, group I	NM_021453 // GO:0019538 // protein metabolic process // traceable author statement /// ENSMUST00000025647 // GO:0019538 // protein metabolic process // traceable author statement /// BC119523 // GO:0019538 // protein metabolic process // traceable author statement	NM_021453	Mm.34037///Mm.34037///Mm.34037		58803	GO:0019538|GO:0019538|GO:0019538|GO:0005625|GO:0005625|GO:0005625|GO:0004190|GO:0008233|GO:0016787|GO:0004190|GO:0008233|GO:0016787|GO:0004190|GO:0008233|GO:0016787
10454326	0.0370437	up	1.30289	1.30289	0.381716	BC084681	2700062C07Rik	RIKEN cDNA 2700062C07 gene			Mm.276574///Mm.276574		68046
10563718	0.044254	down	1.30239	-1.30239	-0.381163		Gm9717	predicted gene 9717		XM_001474409			677457
10369835	0.00745576	up	1.30224	1.30224	0.380993	BC037618|AK220421	Phyhipl|Fam13c	phytanoyl-CoA hydroxylase interacting protein-like | family with sequence similarity 13, member C		NM_178621|NM_001162846|NM_024244|NM_001143776|NM_001143777	Mm.19825///Mm.19825///Mm.477813///Mm.477813///Mm.477813///Mm.19825///Mm.477813///Mm.19825///Mm.477813	NM_178621 // Pfam // IPR003961 // Fibronectin, type III /// NM_001162846 // Pfam // IPR003961 // Fibronectin, type III /// ENSMUST00000046513 // Pfam // IPR003961 // Fibronectin, type III /// BC037618 // Pfam // IPR003961 // Fibronectin, type III	70911 | 71721
10400304	0.0367445	up	1.30137	1.30137	0.380029	BC058278	Egln3	EGL nine homolog 3 (C. elegans)	NM_028133 // GO:0006915 // apoptosis // inferred from electronic annotation /// NM_028133 // GO:0055114 // oxidation reduction // inferred from electronic annotation /// ENSMUST00000039516 // GO:0006915 // apoptosis // inferred from electronic annotation /// ENSMUST00000039516 // GO:0055114 // oxidation reduction // inferred from electronic annotation /// BC058278 // GO:0006915 // apoptosis // in…	NM_028133	Mm.133037///Mm.133037///Mm.133037		112407	GO:0006915|GO:0055114|GO:0006915|GO:0055114|GO:0006915|GO:0055114|GO:0005634|GO:0005737|GO:0005634|GO:0005737|GO:0005634|GO:0005737|GO:0005506|GO:0016491|GO:0016702|GO:0016705|GO:0031418|GO:0046872|GO:0005506|GO:0016491|GO:0016702|GO:0016705|GO:0031418|GO:0046872|GO:0005506|GO:0016491|GO:0016702|GO:0016705|GO:0031418|GO:0046872
10458340	0.0285659	up	1.30044	1.30044	0.378998	BC089607	Hbegf	heparin-binding EGF-like growth factor	NM_010415 // GO:0007173 // epidermal growth factor receptor signaling pathway // inferred from direct assay /// NM_010415 // GO:0008016 // regulation of heart contraction // inferred from mutant phenotype /// ENSMUST00000025363 // GO:0007173 // epidermal growth factor receptor signaling pathway // inferred from direct assay /// ENSMUST00000025363 // GO:0008016 // regulation of heart contraction /…	NM_010415	Mm.289681///Mm.289681///Mm.289681		15200	GO:0007173|GO:0008016|GO:0007173|GO:0008016|GO:0007173|GO:0008016|GO:0005576|GO:0005886|GO:0016020|GO:0016021|GO:0005576|GO:0005886|GO:0016020|GO:0016021|GO:0005576|GO:0005886|GO:0016020|GO:0016021|GO:0008083|GO:0008201|GO:0008083|GO:0008201|GO:0008083|GO:0008201
10460303	0.0307173	down	1.29989	-1.29989	-0.378394	AF169157	Cabp2	calcium binding protein 2		NM_013878|NM_001160252|NM_001160253	Mm.46268///Mm.46268///Mm.46268///Mm.46268///Mm.46268///Mm.46268		29866	GO:0005509|GO:0005509|GO:0005509|GO:0005509|GO:0005509|GO:0005509
10408531	0.0147248	up	1.2998	1.2998	0.378288	BC093502	Gmds	GDP-mannose 4, 6-dehydratase	NM_146041 // GO:0008150 // biological_process // no biological data available /// NM_146041 // GO:0008152 // metabolic process // inferred from electronic annotation /// NM_146041 // GO:0019673 // GDP-mannose metabolic process // inferred from electronic annotation /// NM_146041 // GO:0044237 // cellular metabolic process // inferred from electronic annotation /// ENSMUST00000041859 // GO:0008150…	NM_146041	Mm.247143///Mm.247143///Mm.247143		218138	GO:0008150|GO:0008152|GO:0019673|GO:0044237|GO:0008150|GO:0008152|GO:0019673|GO:0044237|GO:0008150|GO:0008152|GO:0019673|GO:0044237|GO:0005575|GO:0005622|GO:0005575|GO:0005622|GO:0005575|GO:0005622|GO:0003674|GO:0003824|GO:0005488|GO:0008446|GO:0016829|GO:0050662|GO:0003674|GO:0003824|GO:0005488|GO:0008446|GO:0016829|GO:0050662|GO:0003674|GO:0003824|GO:0005488|GO:0008446|GO:0016829|GO:0050662
10399234	0.0233468	up	1.29936	1.29936	0.377802	BC147643	Efr3b	EFR3 homolog B (S. cerevisiae)		NM_001082483	Mm.210266///Mm.210266///Mm.210266///Mm.210266		668212
10379184	0.0250386	up	1.29879	1.29879	0.377173	BC057976	Slc46a1	solute carrier family 46, member 1	NM_026740 // GO:0006810 // transport // inferred from electronic annotation /// NM_026740 // GO:0015886 // heme transport // inferred from direct assay /// ENSMUST00000001126 // GO:0006810 // transport // inferred from electronic annotation /// ENSMUST00000001126 // GO:0015886 // heme transport // inferred from direct assay /// ENSMUST00000116356 // GO:0006810 // transport // inferred from electr…	NM_026740	Mm.131618///Mm.131618///Mm.131618///Mm.131618		52466	GO:0006810|GO:0015886|GO:0006810|GO:0015886|GO:0006810|GO:0015886|GO:0006810|GO:0015886|GO:0005737|GO:0005886|GO:0016020|GO:0016021|GO:0016324|GO:0005737|GO:0005886|GO:0016020|GO:0016021|GO:0016324|GO:0005737|GO:0005886|GO:0016020|GO:0016021|GO:0016324|GO:0005737|GO:0005886|GO:0016020|GO:0016021|GO:0016324|GO:0005542|GO:0015232|GO:0005542|GO:0015232|GO:0005542|GO:0015232|GO:0005542|GO:0015232
10389064	0.0422861	down	1.29774	-1.29774	-0.375999	M23501	Ccl1	chemokine (C-C motif) ligand 1	NM_011329 // GO:0006935 // chemotaxis // inferred from direct assay /// NM_011329 // GO:0006955 // immune response // inferred from electronic annotation /// ENSMUST00000108189 // GO:0006935 // chemotaxis // inferred from direct assay /// ENSMUST00000108189 // GO:0006955 // immune response // inferred from electronic annotation /// M23501 // GO:0006935 // chemotaxis // inferred from direct assay …	NM_011329	Mm.1283///Mm.1283///Mm.1283///Mm.1283///Mm.1283		20290	GO:0006935|GO:0006955|GO:0006935|GO:0006955|GO:0006935|GO:0006955|GO:0006935|GO:0006955|GO:0006935|GO:0006955|GO:0005576|GO:0005615|GO:0005576|GO:0005615|GO:0005576|GO:0005615|GO:0005576|GO:0005615|GO:0005576|GO:0005615|GO:0005125|GO:0005515|GO:0008009|GO:0005125|GO:0005515|GO:0008009|GO:0005125|GO:0005515|GO:0008009|GO:0005125|GO:0005515|GO:0008009|GO:0005125|GO:0005515|GO:0008009
10455294	0.039551	down	1.29746	-1.29746	-0.375689	BC049734	Kctd16	potassium channel tetramerisation domain containing 16	NM_026135 // GO:0006813 // potassium ion transport // inferred from electronic annotation /// NM_026135 // GO:0008150 // biological_process // no biological data available /// ENSMUST00000091927 // GO:0006813 // potassium ion transport // inferred from electronic annotation /// ENSMUST00000091927 // GO:0008150 // biological_process // no biological data available /// BC049734 // GO:0006813 // pot…	NM_026135	Mm.76366///Mm.441493///Mm.76366///Mm.441493///Mm.76366///Mm.441493		383348	GO:0006813|GO:0008150|GO:0006813|GO:0008150|GO:0006813|GO:0008150|GO:0005575|GO:0008076|GO:0016020|GO:0005575|GO:0008076|GO:0016020|GO:0005575|GO:0008076|GO:0016020|GO:0003674|GO:0005249|GO:0005515|GO:0003674|GO:0005249|GO:0005515|GO:0003674|GO:0005249|GO:0005515
10555846	0.0448244	down	1.29714	-1.29714	-0.375338
10397912	0.018957	down	1.29651	-1.29651	-0.374633	AB257853	Unc79	unc-79 homolog (C. elegans)		NM_001081017	Mm.387073///Mm.387073///Mm.387073///Mm.387073		217843	GO:0016020|GO:0016021|GO:0016020|GO:0016021|GO:0016020|GO:0016021|GO:0016020|GO:0016021
10452701	0.0152282	up	1.29644	1.29644	0.374554		Smchd1	SMC hinge domain containing 1	NM_028887 // GO:0051276 // chromosome organization // inferred from electronic annotation	NM_028887		NM_028887 // Pfam // IPR003594 // ATP-binding region, ATPase-like /// ENSMUST00000048296 // Pfam // IPR003594 // ATP-binding region, ATPase-like	74355	GO:0051276|GO:0005694|GO:0005515|GO:0005524
10443087	0.0477659	down	1.29455	-1.29455	-0.372449
10552500	0.0355028	up	1.29446	1.29446	0.372355	D30785	Klk8	kallikrein related-peptidase 8	NM_008940 // GO:0006508 // proteolysis // inferred from electronic annotation /// NM_008940 // GO:0007613 // memory // inferred from mutant phenotype /// NM_008940 // GO:0008219 // cell death // inferred from mutant phenotype /// NM_008940 // GO:0009611 // response to wounding // inferred from direct assay /// NM_008940 // GO:0031642 // negative regulation of myelination // inferred from mutant p…	NM_008940	Mm.458023///Mm.458023///Mm.458023		259277	GO:0006508|GO:0007613|GO:0008219|GO:0009611|GO:0031642|GO:0043616|GO:0048681|GO:0048812|GO:0050807|GO:0050808|GO:0006508|GO:0007613|GO:0008219|GO:0009611|GO:0031642|GO:0043616|GO:0048681|GO:0048812|GO:0050807|GO:0050808|GO:0006508|GO:0007613|GO:0008219|GO:0009611|GO:0031642|GO:0043616|GO:0048681|GO:0048812|GO:0050807|GO:0050808|GO:0005576|GO:0005615|GO:0005576|GO:0005615|GO:0005576|GO:0005615|GO:…
10515326	0.0424243	up	1.29408	1.29408	0.371932	BC106178	Tmem69	transmembrane protein 69		NM_177670	Mm.291484///Mm.291484///Mm.291484///Mm.291484		230657	GO:0016020|GO:0016021|GO:0016020|GO:0016021|GO:0016020|GO:0016021|GO:0016020|GO:0016021
10511062	0.00978097	down	1.29399	-1.29399	-0.371822	BC144992	Tmem52	transmembrane protein 52		NM_027161	Mm.45401///Mm.45401///Mm.45401		69671	GO:0016020|GO:0016021|GO:0016020|GO:0016021|GO:0016020|GO:0016021
10460253	0.0226179	up	1.2936	1.2936	0.371387		Aldh3b2	aldehyde dehydrogenase 3 family, member B2				ENSMUST00000100032 // Pfam // IPR002086 // Aldehyde dehydrogenase	621603
10489179	0.0128579	up	1.29313	1.29313	0.370862	BC068204	Ghrh	growth hormone releasing hormone	NM_010285 // GO:0007189 // activation of adenylate cyclase activity by G-protein signaling pathway // inferred from direct assay /// NM_010285 // GO:0007189 // activation of adenylate cyclase activity by G-protein signaling pathway // inferred from genetic interaction /// NM_010285 // GO:0007189 // activation of adenylate cyclase activity by G-protein signaling pathway // not recorded /// NM_0102…	NM_010285	Mm.389327///Mm.389327///Mm.389327///Mm.389327		14601	GO:0007189|GO:0007189|GO:0007189|GO:0008284|GO:0021984|GO:0030252|GO:0030252|GO:0030252|GO:0030819|GO:0032094|GO:0040018|GO:0040018|GO:0040018|GO:0046887|GO:0060124|GO:0007189|GO:0007189|GO:0007189|GO:0008284|GO:0021984|GO:0030252|GO:0030252|GO:0030252|GO:0030819|GO:0032094|GO:0040018|GO:0040018|GO:0040018|GO:0046887|GO:0060124|GO:0007189|GO:0007189|GO:0007189|GO:0008284|GO:0021984|GO:0030252|GO:…
10354588	0.0319219	up	1.2928	1.2928	0.370504	AY092028	Stk17b	serine/threonine kinase 17b (apoptosis-inducing)	NM_133810 // GO:0006468 // protein amino acid phosphorylation // inferred from electronic annotation /// NM_133810 // GO:0006915 // apoptosis // inferred from electronic annotation /// ENSMUST00000027263 // GO:0006468 // protein amino acid phosphorylation // inferred from electronic annotation /// ENSMUST00000027263 // GO:0006915 // apoptosis // inferred from electronic annotation /// AY092028 //…	NM_133810	Mm.25559///Mm.25559///Mm.25559	NM_133810 // Pfam // IPR001245 // Tyrosine protein kinase /// ENSMUST00000027263 // Pfam // IPR001245 // Tyrosine protein kinase /// AY092028 // Pfam // IPR001245 // Tyrosine protein kinase	98267	GO:0006468|GO:0006915|GO:0006468|GO:0006915|GO:0006468|GO:0006915|GO:0005634|GO:0005634|GO:0005634|GO:0000166|GO:0004672|GO:0004674|GO:0005524|GO:0016301|GO:0016740|GO:0000166|GO:0004672|GO:0004674|GO:0005524|GO:0016301|GO:0016740|GO:0000166|GO:0004672|GO:0004674|GO:0005524|GO:0016301|GO:0016740
10494007	0.029024	up	1.29264	1.29264	0.370322	BC134396	Them4	thioesterase superfamily member 4	NM_029431 // GO:0044419 // interspecies interaction between organisms // inferred from electronic annotation /// ENSMUST00000049822 // GO:0044419 // interspecies interaction between organisms // inferred from electronic annotation /// BC134396 // GO:0044419 // interspecies interaction between organisms // inferred from electronic annotation	NM_029431	Mm.45092///Mm.45092///Mm.45092	BC134396 // Pfam // IPR006683 // Thioesterase superfamily	75778	GO:0044419|GO:0044419|GO:0044419|GO:0005737|GO:0005886|GO:0016020|GO:0042995|GO:0005737|GO:0005886|GO:0016020|GO:0042995|GO:0005737|GO:0005886|GO:0016020|GO:0042995
10457077	0.0240275	up	1.29258	1.29258	0.370252	AF176530	Fbxo15	F-box protein 15	NM_015798 // GO:0019941 // modification-dependent protein catabolic process // inferred from electronic annotation /// ENSMUST00000037718 // GO:0019941 // modification-dependent protein catabolic process // inferred from electronic annotation /// AF176530 // GO:0019941 // modification-dependent protein catabolic process // inferred from electronic annotation	NM_015798	Mm.28369///Mm.28369///Mm.28369		50764	GO:0019941|GO:0019941|GO:0019941|GO:0019005|GO:0019005|GO:0019005|GO:0004842|GO:0005515|GO:0004842|GO:0005515|GO:0004842|GO:0005515
10457359	0.00829306	up	1.29154	1.29154	0.369091	BC117550	Mpp7	membrane protein, palmitoylated 7 (MAGUK p55 subfamily member 7)		NM_001081287|NM_001161620	Mm.478424///Mm.478424///Mm.478424///Mm.478424///Mm.478424///Mm.478424///Mm.478424		75739	GO:0005923|GO:0016020|GO:0030054|GO:0005923|GO:0016020|GO:0030054|GO:0005923|GO:0016020|GO:0030054|GO:0005923|GO:0016020|GO:0030054|GO:0005923|GO:0016020|GO:0030054|GO:0005923|GO:0016020|GO:0030054|GO:0005923|GO:0016020|GO:0030054|GO:0005515|GO:0005515|GO:0005515|GO:0005515|GO:0005515|GO:0005515|GO:0005515
10567504	0.032885	down	1.29149	-1.29149	-0.369034		Dnahc3	dynein, axonemal, heavy chain 3	XM_355934 // GO:0007018 // microtubule-based movement // inferred from electronic annotation /// XM_355934 // GO:0008150 // biological_process // no biological data available	XM_355934			381917	GO:0007018|GO:0008150|GO:0005575|GO:0005874|GO:0005929|GO:0030286|GO:0042995|GO:0000166|GO:0003674|GO:0003774|GO:0003777|GO:0005524|GO:0016887|GO:0017111
10596070	0.0303528	up	1.2909	1.2909	0.368378							GENSCAN00000040996 // Pfam // IPR000996 // Clathrin light chain
10382339	0.018764	down	1.29049	-1.29049	-0.367914		Gm16487	predicted gene 16487					791285
10567084	0.0259203	down	1.28997	-1.28997	-0.367342
10472549	0.0469911	up	1.28948	1.28948	0.36679	BC061031|AK006743	Bbs5	Bardet-Biedl syndrome 5 (human)	NM_028284 // GO:0008150 // biological_process // no biological data available /// ENSMUST00000074963 // GO:0008150 // biological_process // no biological data available /// BC061031 // GO:0008150 // biological_process // no biological data available /// ENSMUST00000112286 // GO:0008150 // biological_process // no biological data available /// ENSMUST00000112285 // GO:0008150 // biological_process…	NM_028284	Mm.252136///Mm.252136///Mm.252136///Mm.252136///Mm.252136///Mm.252136	ENSMUST00000112285 // Pfam // IPR006606 // Protein of unknown function DM16	72569	GO:0008150|GO:0008150|GO:0008150|GO:0008150|GO:0008150|GO:0008150|GO:0005737|GO:0005886|GO:0005929|GO:0016020|GO:0042995|GO:0005737|GO:0005886|GO:0005929|GO:0016020|GO:0042995|GO:0005737|GO:0005886|GO:0005929|GO:0016020|GO:0042995|GO:0005737|GO:0005886|GO:0005929|GO:0016020|GO:0042995|GO:0005737|GO:0005886|GO:0005929|GO:0016020|GO:0042995|GO:0005737|GO:0005886|GO:0005929|GO:0016020|GO:0042995|GO:…
10450845	0.0450268	down	1.28923	-1.28923	-0.366511	BC080860	Mog	myelin oligodendrocyte glycoprotein		NM_010814	Mm.210857///Mm.210857///Mm.210857		17441	GO:0016020|GO:0016021|GO:0016020|GO:0016021|GO:0016020|GO:0016021
10474577	0.0220074	up	1.28824	1.28824	0.365401	BC080661|BC062099	2410042D21Rik|Slc12a6	RIKEN cDNA 2410042D21 gene | solute carrier family 12, member 6	BC062099 // GO:0006810 // transport // inferred from electronic annotation /// BC062099 // GO:0006811 // ion transport // inferred from electronic annotation /// BC062099 // GO:0006813 // potassium ion transport // inferred from electronic annotation /// BC062099 // GO:0006814 // sodium ion transport // inferred from electronic annotation /// BC062099 // GO:0006821 // chloride transport // inferr…	NM_024254			72425 | 107723	GO:0006810|GO:0006811|GO:0006813|GO:0006814|GO:0006821|GO:0008150|GO:0016020|GO:0016021|GO:0016323|GO:0016324|GO:0030424|GO:0005215|GO:0005515|GO:0015293|GO:0015377|GO:0030955
10528598	0.0158685	up	1.28801	1.28801	0.365143	AF168682|BC013547|AK164317|AK166508|AK177984	Fastk	Fas-activated serine/threonine kinase	NM_023229 // GO:0006915 // apoptosis // inferred from electronic annotation /// ENSMUST00000030800 // GO:0006915 // apoptosis // inferred from electronic annotation /// AF168682 // GO:0006915 // apoptosis // inferred from electronic annotation /// BC013547 // GO:0006915 // apoptosis // inferred from electronic annotation /// ENSMUST00000115043 // GO:0006915 // apoptosis // inferred from electroni…	NM_023229	Mm.28123///Mm.28123///Mm.28123///Mm.28123///Mm.28123///Mm.28123///Mm.28123///Mm.28123	ENSMUST00000115043 // Pfam // IPR013584 // RAP domain	66587	GO:0006915|GO:0006915|GO:0006915|GO:0006915|GO:0006915|GO:0006915|GO:0006915|GO:0006915|GO:0000166|GO:0004672|GO:0004674|GO:0005524|GO:0016301|GO:0016740|GO:0033867|GO:0000166|GO:0004672|GO:0004674|GO:0005524|GO:0016301|GO:0016740|GO:0033867|GO:0000166|GO:0004672|GO:0004674|GO:0005524|GO:0016301|GO:0016740|GO:0033867|GO:0000166|GO:0004672|GO:0004674|GO:0005524|GO:0016301|GO:0016740|GO:0033867|GO:…
10450996	0.0451698	up	1.28766	1.28766	0.364748	BC141353	Gpr111	G protein-coupled receptor 111		NM_001033493	Mm.136350///Mm.136350///Mm.136350///Mm.136350	NM_001033493 // Pfam // IPR000203 // GPS /// ENSMUST00000113614 // Pfam // IPR000203 // GPS /// BC141353 // Pfam // IPR000203 // GPS /// ENSMUST00000077782 // Pfam // IPR000203 // GPS	435529	GO:0005886|GO:0016020|GO:0016021|GO:0005886|GO:0016020|GO:0016021|GO:0005886|GO:0016020|GO:0016021|GO:0005886|GO:0016020|GO:0016021|GO:0004872|GO:0004872|GO:0004872|GO:0004872
10500445	0.00319944	up	1.28755	1.28755	0.364624	BC052385	Chd1l	chromodomain helicase DNA binding protein 1-like		NM_026539	Mm.41447///Mm.41447///Mm.41447	NM_026539 // Pfam // IPR006935 // Type III restriction enzyme, res subunit /// ENSMUST00000029730 // Pfam // IPR006935 // Type III restriction enzyme, res subunit /// BC052385 // Pfam // IPR006935 // Type III restriction enzyme, res subunit	68058	GO:0005634|GO:0005634|GO:0005634|GO:0000166|GO:0003676|GO:0003677|GO:0004386|GO:0005524|GO:0016787|GO:0000166|GO:0003676|GO:0003677|GO:0004386|GO:0005524|GO:0016787|GO:0000166|GO:0003676|GO:0003677|GO:0004386|GO:0005524|GO:0016787
10398599	0.0118618	up	1.28574	1.28574	0.362597	BC086938|BC034506|BC086775|AK210067	Rps19|Gm6636|Gm8683|Gm14072	ribosomal protein S19 | predicted gene 6636 | ribosomal protein S19 pseudogene | predicted gene 14072	NM_023133 // GO:0006412 // translation // inferred from electronic annotation /// ENSMUST00000108430 // GO:0006412 // translation // inferred from electronic annotation /// ENSMUST00000108429 // GO:0006412 // translation // inferred from electronic annotation /// BC086938 // GO:0006412 // translation // inferred from electronic annotation /// BC034506 // GO:0006412 // translation // inferred from…	NM_023133|XM_994263|XM_893968|XM_001005575|XR_033890|XM_140295|XR_033812|XR_033683|XR_034853|XR_031153	Mm.300281///Mm.445088///Mm.300281///Mm.445088///Mm.300281///Mm.445088///Mm.300281///Mm.445088///Mm.300281///Mm.445088///Mm.300281///Mm.445088///Mm.300281///Mm.445088///Mm.300281///Mm.445088///Mm.430769///Mm.430769///Mm.425894///Mm.430769///Mm.242170///Mm.242170///Mm.242170///Mm.242170///Mm.242170///Mm.242170///Mm.242170		20085 | 625929 | 667525 | 269365	GO:0006412|GO:0006412|GO:0006412|GO:0006412|GO:0006412|GO:0006412|GO:0006412|GO:0006412|GO:0005622|GO:0005730|GO:0005840|GO:0030529|GO:0005622|GO:0005730|GO:0005840|GO:0030529|GO:0005622|GO:0005730|GO:0005840|GO:0030529|GO:0005622|GO:0005730|GO:0005840|GO:0030529|GO:0005622|GO:0005730|GO:0005840|GO:0030529|GO:0005622|GO:0005730|GO:0005840|GO:0030529|GO:0005622|GO:0005730|GO:0005840|GO:0030529|GO:…
10460114	0.0393041	up	1.28534	1.28534	0.362152
10537298	0.0205117	down	1.28515	-1.28515	-0.361934	BC019470	Chrm2	cholinergic receptor, muscarinic 2, cardiac	NM_203491 // GO:0007165 // signal transduction // inferred from electronic annotation /// NM_203491 // GO:0007186 // G-protein coupled receptor protein signaling pathway // inferred from electronic annotation /// NM_203491 // GO:0007213 // muscarinic acetylcholine receptor signaling pathway // inferred from mutant phenotype /// ENSMUST00000062520 // GO:0007165 // signal transduction // inferred f…	NM_203491	Mm.448632///Mm.448632///Mm.448632		243764	GO:0007165|GO:0007186|GO:0007213|GO:0007165|GO:0007186|GO:0007213|GO:0007165|GO:0007186|GO:0007213|GO:0005886|GO:0016020|GO:0016021|GO:0030054|GO:0045202|GO:0045211|GO:0005886|GO:0016020|GO:0016021|GO:0030054|GO:0045202|GO:0045211|GO:0005886|GO:0016020|GO:0016021|GO:0030054|GO:0045202|GO:0045211|GO:0004871|GO:0004872|GO:0004930|GO:0004981|GO:0004871|GO:0004872|GO:0004930|GO:0004981|GO:0004871|GO:…
10532584	0.00183567	down	1.28498	-1.28498	-0.361744	BC145218	Myo18b	myosin XVIIIb	NM_028901 // GO:0001570 // vasculogenesis // inferred from mutant phenotype /// NM_028901 // GO:0001701 // in utero embryonic development // inferred from mutant phenotype /// NM_028901 // GO:0048739 // cardiac muscle fiber development // inferred from mutant phenotype /// BC145218 // GO:0001570 // vasculogenesis // inferred from mutant phenotype /// BC145218 // GO:0001701 // in utero embryonic d…	NM_028901	Mm.441903///Mm.441903		74376	GO:0001570|GO:0001701|GO:0048739|GO:0001570|GO:0001701|GO:0048739|GO:0016459|GO:0030018|GO:0031941|GO:0016459|GO:0030018|GO:0031941|GO:0000166|GO:0003774|GO:0005524|GO:0000166|GO:0003774|GO:0005524
10520268	0.0277071	down	1.28497	-1.28497	-0.36174		1500035N22Rik	RIKEN cDNA 1500035N22 gene					70258
10565156	0.0144439	up	1.28468	1.28468	0.361412	AF093260	Homer2	homer homolog 2 (Drosophila)	NM_011983 // GO:0007216 // metabotropic glutamate receptor signaling pathway // traceable author statement /// ENSMUST00000026922 // GO:0007216 // metabotropic glutamate receptor signaling pathway // traceable author statement /// AF093260 // GO:0007216 // metabotropic glutamate receptor signaling pathway // traceable author statement	NM_011983	Mm.228///Mm.228///Mm.228		26557	GO:0007216|GO:0007216|GO:0007216|GO:0005737|GO:0005886|GO:0016020|GO:0030054|GO:0045202|GO:0045211|GO:0005737|GO:0005886|GO:0016020|GO:0030054|GO:0045202|GO:0045211|GO:0005737|GO:0005886|GO:0016020|GO:0030054|GO:0045202|GO:0045211|GO:0003779|GO:0005515|GO:0030160|GO:0003779|GO:0005515|GO:0030160|GO:0003779|GO:0005515|GO:0030160
10603417	0.0215656	up	1.28388	1.28388	0.360506	BC052653	Gata1	GATA binding protein 1	NM_008089 // GO:0006350 // transcription // inferred from electronic annotation /// NM_008089 // GO:0006355 // regulation of transcription, DNA-dependent // inferred from electronic annotation /// NM_008089 // GO:0045449 // regulation of transcription // inferred from electronic annotation /// ENSMUST00000033502 // GO:0006350 // transcription // inferred from electronic annotation /// ENSMUST0000…	NM_008089	Mm.335973///Mm.335973///Mm.335973///Mm.335973		14460	GO:0006350|GO:0006355|GO:0045449|GO:0006350|GO:0006355|GO:0045449|GO:0006350|GO:0006355|GO:0045449|GO:0006350|GO:0006355|GO:0045449|GO:0005634|GO:0005634|GO:0005634|GO:0005634|GO:0003677|GO:0003700|GO:0005515|GO:0008270|GO:0043565|GO:0046872|GO:0003677|GO:0003700|GO:0005515|GO:0008270|GO:0043565|GO:0046872|GO:0003677|GO:0003700|GO:0005515|GO:0008270|GO:0043565|GO:0046872|GO:0003677|GO:0003700|GO:…
10551836	0.0264448	up	1.28362	1.28362	0.360219	AF037370	Cox7a1	cytochrome c oxidase, subunit VIIa 1		NM_009944	Mm.423030///Mm.423030///Mm.423030		12865	GO:0005739|GO:0005743|GO:0005746|GO:0016020|GO:0016021|GO:0005739|GO:0005743|GO:0005746|GO:0016020|GO:0016021|GO:0005739|GO:0005743|GO:0005746|GO:0016020|GO:0016021|GO:0004129|GO:0009055|GO:0004129|GO:0009055|GO:0004129|GO:0009055
10478073	0.0119047	down	1.28254	-1.28254	-0.359008	AK138473	Snhg11	small nucleolar RNA host gene 11 (non-protein coding)					319317
10508676	0.0219103	up	1.28252	1.28252	0.358977	BC047140	Matn1	matrilin 1, cartilage matrix protein		NM_010769	Mm.271796///Mm.271796///Mm.271796		17180	GO:0005578|GO:0005578|GO:0005578|GO:0005515|GO:0005515|GO:0005515
10346191	0.0338342	down	1.2821	-1.2821	-0.358509	BC004808	Stat1	signal transducer and activator of transcription 1	NM_009283 // GO:0006350 // transcription // inferred from mutant phenotype /// NM_009283 // GO:0006355 // regulation of transcription, DNA-dependent // inferred from electronic annotation /// NM_009283 // GO:0007165 // signal transduction // inferred from electronic annotation /// NM_009283 // GO:0009617 // response to bacterium // inferred from direct assay /// NM_009283 // GO:0019221 // cytokin…	NM_009283	Mm.277406///Mm.277406///Mm.277406///Mm.277406		20846	GO:0006350|GO:0006355|GO:0007165|GO:0009617|GO:0019221|GO:0031663|GO:0032496|GO:0043330|GO:0045449|GO:0006350|GO:0006355|GO:0007165|GO:0009617|GO:0019221|GO:0031663|GO:0032496|GO:0043330|GO:0045449|GO:0006350|GO:0006355|GO:0007165|GO:0009617|GO:0019221|GO:0031663|GO:0032496|GO:0043330|GO:0045449|GO:0006350|GO:0006355|GO:0007165|GO:0009617|GO:0019221|GO:0031663|GO:0032496|GO:0043330|GO:0045449|GO:…
10351738	0.0373372	up	1.28179	1.28179	0.358158	BC019767	Pex19	peroxisomal biogenesis factor 19	NM_023041 // GO:0007031 // peroxisome organization // inferred from electronic annotation /// NM_001159525 // GO:0007031 // peroxisome organization // inferred from electronic annotation /// ENSMUST00000075895 // GO:0007031 // peroxisome organization // inferred from electronic annotation /// ENSMUST00000111252 // GO:0007031 // peroxisome organization // inferred from electronic annotation /// BC…	NM_023041|NM_001159525	Mm.247764///Mm.247764///Mm.247764///Mm.247764///Mm.247764		19298	GO:0007031|GO:0007031|GO:0007031|GO:0007031|GO:0007031|GO:0005737|GO:0005777|GO:0016020|GO:0005737|GO:0005777|GO:0016020|GO:0005737|GO:0005777|GO:0016020|GO:0005737|GO:0005777|GO:0016020|GO:0005737|GO:0005777|GO:0016020|GO:0003674|GO:0005515|GO:0003674|GO:0005515|GO:0003674|GO:0005515|GO:0003674|GO:0005515|GO:0003674|GO:0005515
10409014	0.0386627	down	1.28049	-1.28049	-0.3567
10468329	0.0319182	up	1.28042	1.28042	0.356622	BC029548	Obfc1	oligonucleotide/oligosaccharide-binding fold containing 1		NM_175360	Mm.218048///Mm.218048///Mm.218048///Mm.218048///Mm.218048		108689	GO:0003676|GO:0003676|GO:0003676|GO:0003676|GO:0003676
10574595	0.0054609	up	1.27991	1.27991	0.356039
10555921	0.0355464	down	1.2799	-1.2799	-0.356034		Gm5901	predicted gene 5901					545989
10419354	0.0391561	up	1.27895	1.27895	0.354964	BC086774	Map1lc3b	microtubule-associated protein 1 light chain 3 beta	NM_026160 // GO:0006914 // autophagy // inferred from electronic annotation /// NM_026160 // GO:0019941 // modification-dependent protein catabolic process // inferred from electronic annotation /// ENSMUST00000034270 // GO:0006914 // autophagy // inferred from electronic annotation /// ENSMUST00000034270 // GO:0019941 // modification-dependent protein catabolic process // inferred from electroni…	NM_026160	Mm.28357///Mm.28357///Mm.28357///Mm.28357///Mm.28357///Mm.28357///Mm.28357		67443	GO:0006914|GO:0019941|GO:0006914|GO:0019941|GO:0006914|GO:0019941|GO:0006914|GO:0019941|GO:0006914|GO:0019941|GO:0006914|GO:0019941|GO:0006914|GO:0019941|GO:0005737|GO:0005874|GO:0016020|GO:0031410|GO:0005737|GO:0005874|GO:0016020|GO:0031410|GO:0005737|GO:0005874|GO:0016020|GO:0031410|GO:0005737|GO:0005874|GO:0016020|GO:0031410|GO:0005737|GO:0005874|GO:0016020|GO:0031410|GO:0005737|GO:0005874|GO:…
10421906	0.0455027	down	1.27893	-1.27893	-0.35494		Diap3	diaphanous homolog 3 (Drosophila)	BC085191 // GO:0016043 // cellular component organization // inferred from electronic annotation /// BC085191 // GO:0030036 // actin cytoskeleton organization // inferred from electronic annotation	XR_034003			56419	GO:0016043|GO:0030036|GO:0003779|GO:0017048
10472128	0.0284321	up	1.27843	1.27843	0.35437	BC157980	Arl6ip6	ADP-ribosylation factor-like 6 interacting protein 6		NM_022989	Mm.37623///Mm.37623///Mm.37623		65103	GO:0016020|GO:0016021|GO:0016020|GO:0016021|GO:0016020|GO:0016021|GO:0005515|GO:0005515|GO:0005515
10544660	0.0212092	up	1.27837	1.27837	0.354305	BC086485|BC044866|AK173006|AK037114|AK160310|AK042104	Osbpl3	oxysterol binding protein-like 3	NM_027881 // GO:0006810 // transport // inferred from electronic annotation /// NM_027881 // GO:0006869 // lipid transport // inferred from electronic annotation /// NM_027881 // GO:0008202 // steroid metabolic process // inferred from electronic annotation /// ENSMUST00000114469 // GO:0006810 // transport // inferred from electronic annotation /// ENSMUST00000114469 // GO:0006869 // lipid transp…	NM_027881	Mm.44153///Mm.44153///Mm.44153///Mm.44153///Mm.44153///Mm.44153///Mm.44153///Mm.44153///Mm.44153///Mm.44153///Mm.44153///Mm.44153///Mm.44153	GENSCAN00000042754 // Pfam // IPR003653 // Peptidase C48, SUMO/Sentrin/Ubl1 /// GENSCAN00000042754 // Pfam // IPR000276 // Rhodopsin-like GPCR superfamily	71720	GO:0006810|GO:0006869|GO:0008202|GO:0006810|GO:0006869|GO:0008202|GO:0006810|GO:0006869|GO:0008202|GO:0006810|GO:0006869|GO:0008202|GO:0006810|GO:0006869|GO:0008202|GO:0006810|GO:0006869|GO:0008202|GO:0006810|GO:0006869|GO:0008202|GO:0006810|GO:0006869|GO:0008202|GO:0006810|GO:0006869|GO:0008202|GO:0006810|GO:0006869|GO:0008202|GO:0006810|GO:0006869|GO:0008202|GO:0006810|GO:0006869|GO:0008202|GO:…
10448124	0.0171351	down	1.27815	-1.27815	-0.354052		Fpr1	formyl peptide receptor 1	NM_013521 // GO:0006935 // chemotaxis // traceable author statement /// NM_013521 // GO:0007165 // signal transduction // inferred from electronic annotation /// NM_013521 // GO:0007186 // G-protein coupled receptor protein signaling pathway // inferred from direct assay /// ENSMUST00000061516 // GO:0006935 // chemotaxis // traceable author statement /// ENSMUST00000061516 // GO:0007165 // signal…	NM_013521	Mm.56951///Mm.56951		14293	GO:0006935|GO:0007165|GO:0007186|GO:0006935|GO:0007165|GO:0007186|GO:0005886|GO:0016020|GO:0016021|GO:0005886|GO:0016020|GO:0016021|GO:0004871|GO:0004872|GO:0004930|GO:0004982|GO:0004871|GO:0004872|GO:0004930|GO:0004982
10531407	0.0353975	down	1.27796	-1.27796	-0.353839	BC003343	Cxcl9	chemokine (C-X-C motif) ligand 9	NM_008599 // GO:0006954 // inflammatory response // inferred from electronic annotation /// NM_008599 // GO:0006955 // immune response // inferred from electronic annotation /// ENSMUST00000113093 // GO:0006954 // inflammatory response // inferred from electronic annotation /// ENSMUST00000113093 // GO:0006955 // immune response // inferred from electronic annotation /// BC003343 // GO:0006954 //…	NM_008599	Mm.766///Mm.766///Mm.766///Mm.766		17329	GO:0006954|GO:0006955|GO:0006954|GO:0006955|GO:0006954|GO:0006955|GO:0006954|GO:0006955|GO:0005576|GO:0005615|GO:0005576|GO:0005615|GO:0005576|GO:0005615|GO:0005576|GO:0005615|GO:0005125|GO:0008009|GO:0005125|GO:0008009|GO:0005125|GO:0008009|GO:0005125|GO:0008009
10539015	0.0370827	up	1.27765	1.27765	0.353493		Gm8936	ribosomal protein L19, related sequence 11		XR_033047		GENSCAN00000022458 // Pfam // IPR000196 // Ribosomal protein L19e	668034
10360406	0.0381132	up	1.277	1.277	0.352755	BC040425	Ifi205	interferon activated gene 205	NM_172648 // GO:0006350 // transcription // inferred from electronic annotation /// NM_172648 // GO:0045449 // regulation of transcription // inferred from electronic annotation /// ENSMUST00000059226 // GO:0006350 // transcription // inferred from electronic annotation /// ENSMUST00000059226 // GO:0045449 // regulation of transcription // inferred from electronic annotation /// BC040425 // GO:00…	NM_172648	Mm.425061///Mm.425061///Mm.425061		226695	GO:0006350|GO:0045449|GO:0006350|GO:0045449|GO:0006350|GO:0045449|GO:0005634|GO:0005634|GO:0005634|GO:0005515|GO:0005515|GO:0005515
10370519	0.0142571	down	1.27657	-1.27657	-0.352278	BC147817	Olfr1357	olfactory receptor 1357	NM_001011737 // GO:0007186 // G-protein coupled receptor protein signaling pathway // not recorded /// NM_001011737 // GO:0007608 // sensory perception of smell // not recorded /// ENSMUST00000095473 // GO:0007186 // G-protein coupled receptor protein signaling pathway // not recorded /// ENSMUST00000095473 // GO:0007608 // sensory perception of smell // not recorded /// BC147817 // GO:0007186 //…	NM_001011737	Mm.474395///Mm.474395///Mm.474395		257883	GO:0007186|GO:0007608|GO:0007186|GO:0007608|GO:0007186|GO:0007608|GO:0016021|GO:0016021|GO:0016021|GO:0004872|GO:0004984|GO:0004872|GO:0004984|GO:0004872|GO:0004984
10589685	0.0222658	up	1.27652	1.27652	0.352221		Lrrc2	leucine rich repeat containing 2		NM_028838	Mm.307615///Mm.307615		74249	GO:0005515|GO:0005515
10589994	0.0351682	up	1.27631	1.27631	0.351978	BC094319	Eomes	eomesodermin homolog (Xenopus laevis)	NM_010136 // GO:0001707 // mesoderm formation // inferred from mutant phenotype /// NM_010136 // GO:0001824 // blastocyst development // inferred from mutant phenotype /// NM_010136 // GO:0001829 // trophectodermal cell differentiation // inferred from direct assay /// NM_010136 // GO:0001829 // trophectodermal cell differentiation // inferred from genetic interaction /// NM_010136 // GO:0006350 …	NM_010136	Mm.200692///Mm.200692///Mm.200692///Mm.200692		13813	GO:0001707|GO:0001824|GO:0001829|GO:0001829|GO:0006350|GO:0006355|GO:0007275|GO:0030154|GO:0045449|GO:0045597|GO:0045597|GO:0001707|GO:0001824|GO:0001829|GO:0001829|GO:0006350|GO:0006355|GO:0007275|GO:0030154|GO:0045449|GO:0045597|GO:0045597|GO:0001707|GO:0001824|GO:0001829|GO:0001829|GO:0006350|GO:0006355|GO:0007275|GO:0030154|GO:0045449|GO:0045597|GO:0045597|GO:0001707|GO:0001824|GO:0001829|GO:…
10546884	0.00624434	down	1.27595	-1.27595	-0.351567	BC085130	Lhfpl4	lipoma HMGIC fusion partner-like protein 4		NM_177763	Mm.37943///Mm.37943///Mm.37943		269788	GO:0016020|GO:0016021|GO:0016020|GO:0016021|GO:0016020|GO:0016021
10607705	0.0300959	up	1.27567	1.27567	0.35126	AF293948	S100g	S100 calcium binding protein G		NM_009789	Mm.6891///Mm.6891///Mm.6891///Mm.6891		12309	GO:0016323|GO:0016324|GO:0016323|GO:0016324|GO:0016323|GO:0016324|GO:0016323|GO:0016324|GO:0005499|GO:0005509|GO:0005499|GO:0005509|GO:0005499|GO:0005509|GO:0005499|GO:0005509
10460151	0.0184217	up	1.27559	1.27559	0.351159	BC028768	Mrpl21	mitochondrial ribosomal protein L21	NM_172252 // GO:0006412 // translation // inferred from electronic annotation /// ENSMUST00000025745 // GO:0006412 // translation // inferred from electronic annotation /// BC028768 // GO:0006412 // translation // inferred from electronic annotation /// ENSMUST00000025743 // GO:0006412 // translation // inferred from electronic annotation	NM_172252	Mm.74084///Mm.74084///Mm.74084///Mm.74084		353242	GO:0006412|GO:0006412|GO:0006412|GO:0006412|GO:0005622|GO:0005739|GO:0005840|GO:0030529|GO:0005622|GO:0005739|GO:0005840|GO:0030529|GO:0005622|GO:0005739|GO:0005840|GO:0030529|GO:0005622|GO:0005739|GO:0005840|GO:0030529|GO:0003723|GO:0003735|GO:0003723|GO:0003735|GO:0003723|GO:0003735|GO:0003723|GO:0003735
10562181	0.0448226	up	1.27548	1.27548	0.351046	BC004672	Lsr	lipolysis stimulated lipoprotein receptor	NM_017405 // GO:0001889 // liver development // inferred from mutant phenotype /// NM_017405 // GO:0009790 // embryonic development // inferred from mutant phenotype /// NM_017405 // GO:0042953 // lipoprotein transport // traceable author statement /// ENSMUST00000108115 // GO:0001889 // liver development // inferred from mutant phenotype /// ENSMUST00000108115 // GO:0009790 // embryonic developm…	NM_017405	Mm.4067///Mm.4067///Mm.4067///Mm.4067///Mm.4067///Mm.4067		54135	GO:0001889|GO:0009790|GO:0042953|GO:0001889|GO:0009790|GO:0042953|GO:0001889|GO:0009790|GO:0042953|GO:0001889|GO:0009790|GO:0042953|GO:0001889|GO:0009790|GO:0042953|GO:0001889|GO:0009790|GO:0042953|GO:0005575|GO:0005886|GO:0016020|GO:0016021|GO:0034361|GO:0034362|GO:0042627|GO:0005575|GO:0005886|GO:0016020|GO:0016021|GO:0034361|GO:0034362|GO:0042627|GO:0005575|GO:0005886|GO:0016020|GO:0016021|GO:…
10511175	0.0225922	up	1.27539	1.27539	0.35094	BC011245	Aurkaip1	aurora kinase A interacting protein 1	NM_025338 // GO:0045862 // positive regulation of proteolysis // not recorded /// ENSMUST00000105592 // GO:0045862 // positive regulation of proteolysis // not recorded /// ENSMUST00000084097 // GO:0045862 // positive regulation of proteolysis // not recorded /// ENSMUST00000105591 // GO:0045862 // positive regulation of proteolysis // not recorded /// BC011245 // GO:0045862 // positive regulatio…	NM_025338	Mm.28999///Mm.28999///Mm.28999///Mm.28999///Mm.28999		66077	GO:0045862|GO:0045862|GO:0045862|GO:0045862|GO:0045862|GO:0005634|GO:0005634|GO:0005634|GO:0005634|GO:0005634|GO:0003674|GO:0016301|GO:0003674|GO:0016301|GO:0003674|GO:0016301|GO:0003674|GO:0016301|GO:0003674|GO:0016301
10399632	0.0160747	up	1.27516	1.27516	0.35068	AK170335|AK086409	F630048H11Rik	RIKEN cDNA F630048H11 gene					100038492
10491229	0.0126668	down	1.27516	-1.27516	-0.350674
10590263	0.00230818	down	1.2746	-1.2746	-0.350049
10380551	0.0361533	up	1.2745	1.2745	0.349936	BC083354	Phb	prohibitin	NM_008831 // GO:0006260 // DNA replication // inferred from electronic annotation /// ENSMUST00000036374 // GO:0006260 // DNA replication // inferred from electronic annotation /// BC083354 // GO:0006260 // DNA replication // inferred from electronic annotation	NM_008831|XR_033557	Mm.263862///Mm.263862///Mm.263862		18673	GO:0006260|GO:0006260|GO:0006260|GO:0005739|GO:0005743|GO:0016020|GO:0005739|GO:0005743|GO:0016020|GO:0005739|GO:0005743|GO:0016020
10444008	0.0359733	up	1.27445	1.27445	0.349878	BC038913	Zfp414	zinc finger protein 414	NM_026712 // GO:0006350 // transcription // inferred from electronic annotation /// NM_026712 // GO:0045449 // regulation of transcription // inferred from electronic annotation /// ENSMUST00000073570 // GO:0006350 // transcription // inferred from electronic annotation /// ENSMUST00000073570 // GO:0045449 // regulation of transcription // inferred from electronic annotation /// BC038913 // GO:00…	NM_026712	Mm.181488///Mm.181488///Mm.181488		328801	GO:0006350|GO:0045449|GO:0006350|GO:0045449|GO:0006350|GO:0045449|GO:0005622|GO:0005634|GO:0005622|GO:0005634|GO:0005622|GO:0005634|GO:0003677|GO:0008270|GO:0046872|GO:0003677|GO:0008270|GO:0046872|GO:0003677|GO:0008270|GO:0046872
10585976	0.0130167	up	1.27433	1.27433	0.349743		Myo9a	myosin IXa	NM_173018 // GO:0007165 // signal transduction // inferred from electronic annotation /// NM_173018 // GO:0007242 // intracellular signaling cascade // inferred from electronic annotation /// ENSMUST00000085572 // GO:0007165 // signal transduction // inferred from electronic annotation /// ENSMUST00000085572 // GO:0007242 // intracellular signaling cascade // inferred from electronic annotation	NM_173018	Mm.249545///Mm.249545		270163	GO:0007165|GO:0007242|GO:0007165|GO:0007242|GO:0005622|GO:0016020|GO:0016021|GO:0016459|GO:0005622|GO:0016020|GO:0016021|GO:0016459|GO:0000166|GO:0003774|GO:0003779|GO:0005096|GO:0005524|GO:0008270|GO:0019992|GO:0046872|GO:0000166|GO:0003774|GO:0003779|GO:0005096|GO:0005524|GO:0008270|GO:0019992|GO:0046872
10349876	0.046359	up	1.27414	1.27414	0.349529	BC054547	Plekha6	pleckstrin homology domain containing, family A member 6		NM_182930|NM_001160268	Mm.253559///Mm.253559///Mm.253559///Mm.253559///Mm.253559///Mm.253559		240753
10404593	0.0317412	down	1.27405	-1.27405	-0.349426
10592330	0.0466226	up	1.27338	1.27338	0.348668	BC138511	Nrgn	neurogranin	NM_022029 // GO:0007243 // protein kinase cascade // traceable author statement /// ENSMUST00000065668 // GO:0007243 // protein kinase cascade // traceable author statement /// BC138511 // GO:0007243 // protein kinase cascade // traceable author statement	NM_022029	Mm.335065///Mm.477050///Mm.335065///Mm.477050///Mm.335065///Mm.477050		64011	GO:0007243|GO:0007243|GO:0007243|GO:0005737|GO:0030054|GO:0042995|GO:0045202|GO:0005737|GO:0030054|GO:0042995|GO:0045202|GO:0005737|GO:0030054|GO:0042995|GO:0045202|GO:0005516|GO:0005516|GO:0005516
10505528	0.00565648	down	1.27338	-1.27338	-0.34866
10528583	0.0467114	up	1.27326	1.27326	0.348524	BC052007	Cdk5	cyclin-dependent kinase 5	NM_007668 // GO:0001764 // neuron migration // inferred from mutant phenotype /// NM_007668 // GO:0001963 // synaptic transmission, dopaminergic // inferred from mutant phenotype /// NM_007668 // GO:0006468 // protein amino acid phosphorylation // inferred from direct assay /// NM_007668 // GO:0006468 // protein amino acid phosphorylation // inferred from mutant phenotype /// NM_007668 // GO:0006…	NM_007668	Mm.298798///Mm.298798///Mm.298798	NM_007668 // Pfam // IPR001245 // Tyrosine protein kinase /// ENSMUST00000030814 // Pfam // IPR001245 // Tyrosine protein kinase /// BC052007 // Pfam // IPR001245 // Tyrosine protein kinase	12568	GO:0001764|GO:0001963|GO:0006468|GO:0006468|GO:0006468|GO:0006886|GO:0006915|GO:0007049|GO:0007160|GO:0007409|GO:0007519|GO:0008045|GO:0008306|GO:0008542|GO:0014044|GO:0016477|GO:0016477|GO:0019233|GO:0021537|GO:0021549|GO:0021695|GO:0021697|GO:0021766|GO:0021819|GO:0021954|GO:0021987|GO:0022038|GO:0030182|GO:0030182|GO:0030334|GO:0030900|GO:0031397|GO:0031914|GO:0032801|GO:0033136|GO:0035249|GO:…
10354938	0.0332705	up	1.27312	1.27312	0.348367	BC147243	Als2cr4	amyotrophic lateral sclerosis 2 (juvenile) chromosome region, candidate 4		NM_001033449|NM_001037812	Mm.261275///Mm.261275///Mm.261275///Mm.261275///Mm.261275///Mm.261275		381259	GO:0016020|GO:0016021|GO:0016020|GO:0016021|GO:0016020|GO:0016021|GO:0016020|GO:0016021|GO:0016020|GO:0016021|GO:0016020|GO:0016021
10417212	0.00177296	up	1.27252	1.27252	0.347683	BC020152	Itgbl1	integrin, beta-like 1	NM_145467 // GO:0007155 // cell adhesion // inferred from electronic annotation /// NM_145467 // GO:0007160 // cell-matrix adhesion // inferred from electronic annotation /// NM_145467 // GO:0007229 // integrin-mediated signaling pathway // inferred from electronic annotation /// ENSMUST00000049681 // GO:0007155 // cell adhesion // inferred from electronic annotation /// ENSMUST00000049681 // GO:…	NM_145467	Mm.383176///Mm.383176///Mm.383176///Mm.383176///Mm.383176		223272	GO:0007155|GO:0007160|GO:0007229|GO:0007155|GO:0007160|GO:0007229|GO:0007155|GO:0007160|GO:0007229|GO:0007155|GO:0007160|GO:0007229|GO:0007155|GO:0007160|GO:0007229|GO:0005576|GO:0008305|GO:0005576|GO:0008305|GO:0005576|GO:0008305|GO:0005576|GO:0008305|GO:0005576|GO:0008305|GO:0004872|GO:0005488|GO:0004872|GO:0005488|GO:0004872|GO:0005488|GO:0004872|GO:0005488|GO:0004872|GO:0005488
10552358	0.0429814	down	1.27235	-1.27235	-0.347493	EU599041|EU599042|BC066874	Gm10351|EU599041|LOC100045488|I1C0022H11Rik|Gm5595	predicted gene 10351 | expressed sequence EU599041 | similar to crooked legs CG14938-PB | RIKEN cDNA I1C0022H11 gene | predicted gene 5595	EU599041 // GO:0006350 // transcription // inferred from electronic annotation /// EU599041 // GO:0032526 // response to retinoic acid // inferred from direct assay /// EU599041 // GO:0042221 // response to chemical stimulus // inferred from direct assay /// EU599042 // GO:0006350 // transcription // inferred from electronic annotation /// EU599042 // GO:0032526 // response to retinoic acid // in…	NM_001034893|NM_001008427|NM_001034857	Mm.388871///Mm.284947///Mm.284947///Mm.284947///Mm.284947		100127434 | 100170401 | 100045488 | 435970 | 434179	GO:0006350|GO:0032526|GO:0042221|GO:0006350|GO:0032526|GO:0042221|GO:0006350|GO:0006350|GO:0006350|GO:0006350|GO:0006350|GO:0005575|GO:0005634|GO:0005575|GO:0005634|GO:0005634|GO:0005634|GO:0005634|GO:0005634|GO:0005634|GO:0003674|GO:0008270|GO:0046872|GO:0003674|GO:0008270|GO:0046872|GO:0008270|GO:0046872|GO:0008270|GO:0046872|GO:0008270|GO:0046872|GO:0008270|GO:0046872|GO:0008270|GO:0046872
10577792	0.0297249	up	1.27198	1.27198	0.347079	BC010215	Plekha2	pleckstrin homology domain-containing, family A (phosphoinositide binding specific) member 2		NM_031257	Mm.393180///Mm.393180///Mm.393180///Mm.393180		83436	GO:0005634|GO:0005737|GO:0005886|GO:0016020|GO:0005634|GO:0005737|GO:0005886|GO:0016020|GO:0005634|GO:0005737|GO:0005886|GO:0016020|GO:0005634|GO:0005737|GO:0005886|GO:0016020|GO:0005545|GO:0008289|GO:0005545|GO:0008289|GO:0005545|GO:0008289|GO:0005545|GO:0008289
10459655	0.0441932	up	1.27182	1.27182	0.346895	BC057575	Poli	polymerase (DNA directed), iota	NM_011972 // GO:0006260 // DNA replication // inferred from electronic annotation /// NM_011972 // GO:0006281 // DNA repair // inferred from electronic annotation /// NM_011972 // GO:0006974 // response to DNA damage stimulus // inferred from electronic annotation /// NM_001136090 // GO:0006260 // DNA replication // inferred from electronic annotation /// NM_001136090 // GO:0006281 // DNA repair …	NM_011972|NM_001136090	Mm.244352///Mm.244352///Mm.244352///Mm.244352///Mm.244352		26447	GO:0006260|GO:0006281|GO:0006974|GO:0006260|GO:0006281|GO:0006974|GO:0006260|GO:0006281|GO:0006974|GO:0006260|GO:0006281|GO:0006974|GO:0006260|GO:0006281|GO:0006974|GO:0005634|GO:0005634|GO:0005634|GO:0005634|GO:0005634|GO:0000287|GO:0003677|GO:0003684|GO:0003887|GO:0016740|GO:0016779|GO:0046872|GO:0000287|GO:0003677|GO:0003684|GO:0003887|GO:0016740|GO:0016779|GO:0046872|GO:0000287|GO:0003677|GO:…
10601863	0.0409498	up	1.27181	1.27181	0.346884		Gm7966	predicted gene 7966		XR_035494|XR_032038			666180
10576056	0.0418029	up	1.2717	1.2717	0.346756	BC086774	Map1lc3b	microtubule-associated protein 1 light chain 3 beta	NM_026160 // GO:0006914 // autophagy // inferred from electronic annotation /// NM_026160 // GO:0019941 // modification-dependent protein catabolic process // inferred from electronic annotation /// ENSMUST00000034270 // GO:0006914 // autophagy // inferred from electronic annotation /// ENSMUST00000034270 // GO:0019941 // modification-dependent protein catabolic process // inferred from electroni…	NM_026160	Mm.28357///Mm.28357///Mm.28357		67443	GO:0006914|GO:0019941|GO:0006914|GO:0019941|GO:0006914|GO:0019941|GO:0005737|GO:0005874|GO:0016020|GO:0031410|GO:0005737|GO:0005874|GO:0016020|GO:0031410|GO:0005737|GO:0005874|GO:0016020|GO:0031410|GO:0005515|GO:0005515|GO:0005515
10462887	0.0496531	down	1.27102	-1.27102	-0.345989	BC027050	Pde6c	phosphodiesterase 6C, cGMP specific, cone, alpha prime	NM_033614 // GO:0007165 // signal transduction // inferred from electronic annotation /// NM_033614 // GO:0007601 // visual perception // inferred from electronic annotation /// NM_033614 // GO:0007603 // phototransduction, visible light // inferred from mutant phenotype /// NM_033614 // GO:0050896 // response to stimulus // inferred from electronic annotation /// NM_033614 // GO:0050953 // senso…	NM_033614	Mm.450141///Mm.450141///Mm.450141///Mm.450141		110855	GO:0007165|GO:0007601|GO:0007603|GO:0050896|GO:0050953|GO:0007165|GO:0007601|GO:0007603|GO:0050896|GO:0050953|GO:0007165|GO:0007601|GO:0007603|GO:0050896|GO:0050953|GO:0007165|GO:0007601|GO:0007603|GO:0050896|GO:0050953|GO:0005886|GO:0016020|GO:0005886|GO:0016020|GO:0005886|GO:0016020|GO:0005886|GO:0016020|GO:0003824|GO:0004114|GO:0016787|GO:0047555|GO:0003824|GO:0004114|GO:0016787|GO:0047555|GO:…
10587194	0.0439203	up	1.27102	1.27102	0.345983	BC016135	Gnb5	guanine nucleotide binding protein (G protein), beta 5	NM_138719 // GO:0007165 // signal transduction // inferred from electronic annotation /// NM_138719 // GO:0007186 // G-protein coupled receptor protein signaling pathway // inferred from direct assay /// NM_010313 // GO:0007165 // signal transduction // inferred from electronic annotation /// NM_010313 // GO:0007186 // G-protein coupled receptor protein signaling pathway // inferred from direct a…	NM_138719|NM_010313	Mm.17604///Mm.17604///Mm.17604///Mm.17604///Mm.17604		14697	GO:0007165|GO:0007186|GO:0007165|GO:0007186|GO:0007165|GO:0007186|GO:0007165|GO:0007186|GO:0007165|GO:0007186|GO:0005634|GO:0005886|GO:0005634|GO:0005886|GO:0005634|GO:0005886|GO:0005634|GO:0005886|GO:0005634|GO:0005886|GO:0004871|GO:0005515|GO:0004871|GO:0005515|GO:0004871|GO:0005515|GO:0004871|GO:0005515|GO:0004871|GO:0005515
10467175	0.00679651	down	1.2709	-1.2709	-0.345846		A830019P07Rik	RIKEN cDNA A830019P07 gene					329056
10496539	0.00705965	up	1.27085	1.27085	0.345789	BC058555	Gbp5	guanylate binding protein 5	NM_153564 // GO:0006955 // immune response // inferred from electronic annotation /// ENSMUST00000090127 // GO:0006955 // immune response // inferred from electronic annotation /// BC058555 // GO:0006955 // immune response // inferred from electronic annotation /// ENSMUST00000045254 // GO:0006955 // immune response // inferred from electronic annotation /// ENSMUST00000065526 // GO:0006955 // im…	NM_153564	Mm.459245///Mm.459245///Mm.459245///Mm.459245///Mm.459245		229898	GO:0006955|GO:0006955|GO:0006955|GO:0006955|GO:0006955|GO:0005575|GO:0005886|GO:0016020|GO:0005575|GO:0005886|GO:0016020|GO:0005575|GO:0005886|GO:0016020|GO:0005575|GO:0005886|GO:0016020|GO:0005575|GO:0005886|GO:0016020|GO:0000166|GO:0003924|GO:0005525|GO:0000166|GO:0003924|GO:0005525|GO:0000166|GO:0003924|GO:0005525|GO:0000166|GO:0003924|GO:0005525|GO:0000166|GO:0003924|GO:0005525
10421853	0.012051	down	1.2702	-1.2702	-0.345055	U43509	Lect1	leukocyte cell derived chemotaxin 1	NM_010701 // GO:0007275 // multicellular organismal development // inferred from electronic annotation /// NM_010701 // GO:0016525 // negative regulation of angiogenesis // inferred from mutant phenotype /// NM_010701 // GO:0016525 // negative regulation of angiogenesis // not recorded /// NM_010701 // GO:0030154 // cell differentiation // inferred from electronic annotation /// NM_010701 // GO:0…	NM_010701	Mm.46561///Mm.46561///Mm.46561		16840	GO:0007275|GO:0016525|GO:0016525|GO:0030154|GO:0030948|GO:0045778|GO:0051216|GO:0007275|GO:0016525|GO:0016525|GO:0030154|GO:0030948|GO:0045778|GO:0051216|GO:0007275|GO:0016525|GO:0016525|GO:0030154|GO:0030948|GO:0045778|GO:0051216|GO:0005576|GO:0016020|GO:0016021|GO:0005576|GO:0016020|GO:0016021|GO:0005576|GO:0016020|GO:0016021
10384370	0.0488203	down	1.26967	-1.26967	-0.34445		Gm12000	predicted gene 12000					100038572
10481457	0.0119774	up	1.26953	1.26953	0.344296	EF676083|BC024477|AF426314|BC028859|AK129455	Sh3glb2	SH3-domain GRB2-like endophilin B2	NM_139302 // GO:0008150 // biological_process // no biological data available /// ENSMUST00000028214 // GO:0008150 // biological_process // no biological data available /// EF676083 // GO:0008150 // biological_process // no biological data available /// BC024477 // GO:0008150 // biological_process // no biological data available /// AF426314 // GO:0008150 // biological_process // no biological da…	NM_139302	Mm.33343///Mm.33343///Mm.33343///Mm.33343///Mm.33343///Mm.33343///Mm.33343///Mm.33343///Mm.33343///Mm.33343		227700	GO:0008150|GO:0008150|GO:0008150|GO:0008150|GO:0008150|GO:0008150|GO:0008150|GO:0008150|GO:0008150|GO:0008150|GO:0005575|GO:0005737|GO:0005575|GO:0005737|GO:0005575|GO:0005737|GO:0005575|GO:0005737|GO:0005575|GO:0005737|GO:0005575|GO:0005737|GO:0005575|GO:0005737|GO:0005575|GO:0005737|GO:0005575|GO:0005737|GO:0005575|GO:0005737|GO:0003674|GO:0005515|GO:0003674|GO:0005515|GO:0003674|GO:0005515|GO:…
10528287	0.0139818	up	1.26929	1.26929	0.344026		Gm6718	predicted gene 6718		XM_905375			626903
10500204	0.0233175	up	1.269	1.269	0.343691	BC138693	Ecm1	extracellular matrix protein 1		NM_007899	Mm.3433///Mm.3433///Mm.3433///Mm.3433///Mm.3433		13601	GO:0005576|GO:0005578|GO:0005615|GO:0005576|GO:0005578|GO:0005615|GO:0005576|GO:0005578|GO:0005615|GO:0005576|GO:0005578|GO:0005615|GO:0005576|GO:0005578|GO:0005615
10603742	0.0424892	down	1.26894	-1.26894	-0.343623
10396472	0.0415605	down	1.26808	-1.26808	-0.342647	AF547221	Dbpht2	DNA binding protein with his-thr domain	NM_198866 // GO:0008150 // biological_process // no biological data available /// ENSMUST00000072100 // GO:0008150 // biological_process // no biological data available /// AF547221 // GO:0008150 // biological_process // no biological data available	NM_198866	Mm.341686///Mm.341686///Mm.341686		386753	GO:0008150|GO:0008150|GO:0008150|GO:0005575|GO:0005575|GO:0005575|GO:0003674|GO:0003674|GO:0003674
10451413	0.00364821	up	1.26735	1.26735	0.341817	BC011248	BC011248				Mm.45101///Mm.45101		224823
10419096	0.0315203	down	1.26685	-1.26685	-0.341242	L40156	Sftpd	surfactant associated protein D	NM_009160 // GO:0007585 // respiratory gaseous exchange // inferred from electronic annotation /// NM_009160 // GO:0050828 // regulation of liquid surface tension // inferred from electronic annotation /// ENSMUST00000077136 // GO:0007585 // respiratory gaseous exchange // inferred from electronic annotation /// ENSMUST00000077136 // GO:0050828 // regulation of liquid surface tension // inferred …	NM_009160	Mm.1321///Mm.1321///Mm.1321///Mm.1321	ENSMUST00000089994 // Pfam // IPR008160 // Collagen triple helix repeat	20390	GO:0007585|GO:0050828|GO:0007585|GO:0050828|GO:0007585|GO:0050828|GO:0007585|GO:0050828|GO:0005576|GO:0005578|GO:0005576|GO:0005578|GO:0005576|GO:0005578|GO:0005576|GO:0005578|GO:0005488|GO:0005509|GO:0005529|GO:0005488|GO:0005509|GO:0005529|GO:0005488|GO:0005509|GO:0005529|GO:0005488|GO:0005509|GO:0005529
10523058	0.0354258	up	1.26672	1.26672	0.341099	AY129323	Eif5a|Eif5al3	eukaryotic translation initiation factor 5A | eukaryotic translation initiation factor 5A-like 3	NM_181582 // GO:0006412 // translation // inferred from electronic annotation /// NM_181582 // GO:0006452 // translational frameshifting // inferred from electronic annotation /// NM_181582 // GO:0006810 // transport // inferred from electronic annotation /// NM_181582 // GO:0006915 // apoptosis // inferred from direct assay /// NM_181582 // GO:0008612 // peptidyl-lysine modification to hypusine …	NM_181582	Mm.18026///Mm.18026///Mm.18026///Mm.18026///Mm.18026///Mm.18026///Mm.18026///Mm.18026///Mm.18026///Mm.18026///Mm.18026///Mm.18026///Mm.425265		276770 | 665733	GO:0006412|GO:0006452|GO:0006810|GO:0006915|GO:0008612|GO:0015031|GO:0045901|GO:0045905|GO:0051028|GO:0065002|GO:0006412|GO:0006452|GO:0006810|GO:0006915|GO:0008612|GO:0015031|GO:0045901|GO:0045905|GO:0051028|GO:0065002|GO:0006412|GO:0006452|GO:0006810|GO:0006915|GO:0008612|GO:0015031|GO:0045901|GO:0045905|GO:0051028|GO:0065002|GO:0006412|GO:0006452|GO:0006810|GO:0006915|GO:0008612|GO:0015031|GO:…
10537038	0.0458925	up	1.26614	1.26614	0.340437	AF466283	Cpa5	carboxypeptidase A5	NM_144537 // GO:0006508 // proteolysis // inferred from electronic annotation /// ENSMUST00000062758 // GO:0006508 // proteolysis // inferred from electronic annotation /// ENSMUST00000115139 // GO:0006508 // proteolysis // inferred from electronic annotation /// AF466283 // GO:0006508 // proteolysis // inferred from electronic annotation /// ENSMUST00000115138 // GO:0006508 // proteolysis // inf…	NM_144537	Mm.159276///Mm.159276///Mm.159276///Mm.159276///Mm.159276		74649	GO:0006508|GO:0006508|GO:0006508|GO:0006508|GO:0006508|GO:0005575|GO:0005576|GO:0005575|GO:0005576|GO:0005575|GO:0005576|GO:0005575|GO:0005576|GO:0005575|GO:0005576|GO:0004180|GO:0004181|GO:0008233|GO:0008237|GO:0008270|GO:0016787|GO:0046872|GO:0004180|GO:0004181|GO:0008233|GO:0008237|GO:0008270|GO:0016787|GO:0046872|GO:0004180|GO:0004181|GO:0008233|GO:0008237|GO:0008270|GO:0016787|GO:0046872|GO:…
10388465	0.0337515	up	1.2658	1.2658	0.340047	BC067030	Doc2b	double C2, beta	NM_007873 // GO:0006810 // transport // inferred from electronic annotation /// ENSMUST00000021209 // GO:0006810 // transport // inferred from electronic annotation /// BC067030 // GO:0006810 // transport // inferred from electronic annotation	NM_007873	Mm.5137///Mm.5137///Mm.5137		13447	GO:0006810|GO:0006810|GO:0006810|GO:0008021|GO:0016020|GO:0008021|GO:0016020|GO:0008021|GO:0016020|GO:0005215|GO:0005509|GO:0005544|GO:0005215|GO:0005509|GO:0005544|GO:0005215|GO:0005509|GO:0005544
10403285	0.036076	down	1.26536	-1.26536	-0.339548	BC147507	Tubal3	tubulin, alpha-like 3	NM_001033879 // GO:0007017 // microtubule-based process // inferred from electronic annotation /// NM_001033879 // GO:0007018 // microtubule-based movement // inferred from electronic annotation /// NM_001033879 // GO:0051258 // protein polymerization // inferred from electronic annotation /// ENSMUST00000021639 // GO:0007017 // microtubule-based process // inferred from electronic annotation ///…	NM_001033879	Mm.313659///Mm.313659///Mm.313659		238463	GO:0007017|GO:0007018|GO:0051258|GO:0007017|GO:0007018|GO:0051258|GO:0007017|GO:0007018|GO:0051258|GO:0005874|GO:0043234|GO:0005874|GO:0043234|GO:0005874|GO:0043234|GO:0000166|GO:0003924|GO:0005198|GO:0005525|GO:0000166|GO:0003924|GO:0005198|GO:0005525|GO:0000166|GO:0003924|GO:0005198|GO:0005525
10350123	0.0374762	up	1.26513	1.26513	0.339291	AF237627	Lmod1	leiomodin 1 (smooth muscle)		NM_053106	Mm.180124///Mm.180124///Mm.180124		93689	GO:0005737|GO:0005856|GO:0005737|GO:0005856|GO:0005737|GO:0005856|GO:0005523|GO:0005523|GO:0005523
10481259	0.0296961	down	1.26507	-1.26507	-0.339217	BC138447	Col5a1	collagen, type V, alpha 1	NM_015734 // GO:0001568 // blood vessel development // inferred from mutant phenotype /// NM_015734 // GO:0003007 // heart morphogenesis // inferred from genetic interaction /// NM_015734 // GO:0007155 // cell adhesion // inferred from electronic annotation /// NM_015734 // GO:0030199 // collagen fibril organization // inferred from genetic interaction /// NM_015734 // GO:0030199 // collagen fibr…	NM_015734	Mm.7281///Mm.7281///Mm.7281		12831	GO:0001568|GO:0003007|GO:0007155|GO:0030199|GO:0030199|GO:0043588|GO:0051128|GO:0001568|GO:0003007|GO:0007155|GO:0030199|GO:0030199|GO:0043588|GO:0051128|GO:0001568|GO:0003007|GO:0007155|GO:0030199|GO:0030199|GO:0043588|GO:0051128|GO:0005576|GO:0005578|GO:0005581|GO:0005581|GO:0005604|GO:0031012|GO:0005576|GO:0005578|GO:0005581|GO:0005581|GO:0005604|GO:0031012|GO:0005576|GO:0005578|GO:0005581|GO:…
10514702	0.0443651	up	1.26495	1.26495	0.339079		C130073F10Rik	RIKEN cDNA C130073F10 gene					242574
10349529	0.0147905	down	1.26491	-1.26491	-0.339035	BC063250	Thsd7b	thrombospondin, type I, domain containing 7B		NM_172485	Mm.478578///Mm.478578///Mm.478578///Mm.478578		210417	GO:0016020|GO:0016021|GO:0016020|GO:0016021|GO:0016020|GO:0016021|GO:0016020|GO:0016021
10367120	0.0210432	up	1.26455	1.26455	0.338623
10414767	0.00836943	up	1.26422	1.26422	0.338246	BC086938	Rps19|Gm6636	ribosomal protein S19 | predicted gene 6636	NM_023133 // GO:0006412 // translation // inferred from electronic annotation /// ENSMUST00000108430 // GO:0006412 // translation // inferred from electronic annotation /// ENSMUST00000108429 // GO:0006412 // translation // inferred from electronic annotation /// BC086938 // GO:0006412 // translation // inferred from electronic annotation /// ENSMUST00000108428 // GO:0006412 // translation // inf…	NM_023133	Mm.300281///Mm.445088///Mm.300281///Mm.445088///Mm.300281///Mm.445088///Mm.300281///Mm.445088///Mm.300281///Mm.445088///Mm.300281///Mm.445088///Mm.430769///Mm.430769		20085 | 625929	GO:0006412|GO:0006412|GO:0006412|GO:0006412|GO:0006412|GO:0006412|GO:0005622|GO:0005730|GO:0005840|GO:0030529|GO:0005622|GO:0005730|GO:0005840|GO:0030529|GO:0005622|GO:0005730|GO:0005840|GO:0030529|GO:0005622|GO:0005730|GO:0005840|GO:0030529|GO:0005622|GO:0005730|GO:0005840|GO:0030529|GO:0005622|GO:0005730|GO:0005840|GO:0030529|GO:0003735|GO:0005515|GO:0003735|GO:0005515|GO:0003735|GO:0005515|GO:…
10414874	0.00837235	up	1.26392	1.26392	0.337908	BC086938	Rps19|Gm6636	ribosomal protein S19 | predicted gene 6636	NM_023133 // GO:0006412 // translation // inferred from electronic annotation /// ENSMUST00000108430 // GO:0006412 // translation // inferred from electronic annotation /// ENSMUST00000108429 // GO:0006412 // translation // inferred from electronic annotation /// BC086938 // GO:0006412 // translation // inferred from electronic annotation /// ENSMUST00000108428 // GO:0006412 // translation // inf…	NM_023133	Mm.300281///Mm.445088///Mm.300281///Mm.445088///Mm.300281///Mm.445088///Mm.300281///Mm.445088///Mm.300281///Mm.445088///Mm.300281///Mm.445088///Mm.430769///Mm.430769		20085 | 625929	GO:0006412|GO:0006412|GO:0006412|GO:0006412|GO:0006412|GO:0006412|GO:0005622|GO:0005730|GO:0005840|GO:0030529|GO:0005622|GO:0005730|GO:0005840|GO:0030529|GO:0005622|GO:0005730|GO:0005840|GO:0030529|GO:0005622|GO:0005730|GO:0005840|GO:0030529|GO:0005622|GO:0005730|GO:0005840|GO:0030529|GO:0005622|GO:0005730|GO:0005840|GO:0030529|GO:0003735|GO:0005515|GO:0003735|GO:0005515|GO:0003735|GO:0005515|GO:…
10526381	0.0149171	up	1.2638	1.2638	0.337772	M16229	Mdh2	malate dehydrogenase 2, NAD (mitochondrial)	NM_008617 // GO:0005975 // carbohydrate metabolic process // inferred from electronic annotation /// NM_008617 // GO:0006096 // glycolysis // inferred from electronic annotation /// NM_008617 // GO:0006099 // tricarboxylic acid cycle // inferred from electronic annotation /// NM_008617 // GO:0006108 // malate metabolic process // not recorded /// NM_008617 // GO:0008152 // metabolic process // in…	NM_008617	Mm.297096///Mm.297096///Mm.297096		17448	GO:0005975|GO:0006096|GO:0006099|GO:0006108|GO:0008152|GO:0044262|GO:0055114|GO:0005975|GO:0006096|GO:0006099|GO:0006108|GO:0008152|GO:0044262|GO:0055114|GO:0005975|GO:0006096|GO:0006099|GO:0006108|GO:0008152|GO:0044262|GO:0055114|GO:0005739|GO:0005739|GO:0005743|GO:0005739|GO:0005739|GO:0005743|GO:0005739|GO:0005739|GO:0005743|GO:0003824|GO:0005488|GO:0005515|GO:0016491|GO:0016615|GO:0016616|GO:…
10477167	0.00275884	up	1.26371	1.26371	0.33767	BC027507	Mcts2	malignant T cell amplified sequence 2	NM_025543 // GO:0006350 // transcription // inferred from electronic annotation /// NM_025543 // GO:0045449 // regulation of transcription // inferred from electronic annotation /// ENSMUST00000062148 // GO:0006350 // transcription // inferred from electronic annotation /// ENSMUST00000062148 // GO:0045449 // regulation of transcription // inferred from electronic annotation /// BC027507 // GO:00…	NM_025543	Mm.440291///Mm.440291///Mm.440291		66405	GO:0006350|GO:0045449|GO:0006350|GO:0045449|GO:0006350|GO:0045449|GO:0005737|GO:0005737|GO:0005737|GO:0003723|GO:0003723|GO:0003723
10362874	0.0456301	down	1.26357	-1.26357	-0.337509		9030612E09Rik	RIKEN cDNA 9030612E09 gene		NM_172419	Mm.443996///Mm.443996		74530
10556658	0.0382643	up	1.26341	1.26341	0.337328	BC054720|BC043674|BC007154|BC038055	9030624J02Rik	RIKEN cDNA 9030624J02 gene			Mm.213298///Mm.213298///Mm.213298///Mm.213298///Mm.213298///Mm.213298///Mm.213298///Mm.213298///Mm.213298///Mm.213298		71517	GO:0016020|GO:0016021|GO:0016020|GO:0016021|GO:0016020|GO:0016021|GO:0016020|GO:0016021|GO:0016020|GO:0016021|GO:0016020|GO:0016021|GO:0016020|GO:0016021|GO:0016020|GO:0016021|GO:0016020|GO:0016021|GO:0016020|GO:0016021
10552343	0.0230492	down	1.26318	-1.26318	-0.337063
10460490	0.00996443	up	1.26313	1.26313	0.337005	BC066817	Dpp3	dipeptidylpeptidase 3	NM_133803 // GO:0006508 // proteolysis // inferred from electronic annotation /// ENSMUST00000025851 // GO:0006508 // proteolysis // inferred from electronic annotation /// BC066817 // GO:0006508 // proteolysis // inferred from electronic annotation	NM_133803	Mm.234769///Mm.234769///Mm.234769		75221	GO:0006508|GO:0006508|GO:0006508|GO:0005737|GO:0005737|GO:0005737|GO:0004177|GO:0008233|GO:0008237|GO:0008239|GO:0008270|GO:0016787|GO:0046872|GO:0004177|GO:0008233|GO:0008237|GO:0008239|GO:0008270|GO:0016787|GO:0046872|GO:0004177|GO:0008233|GO:0008237|GO:0008239|GO:0008270|GO:0016787|GO:0046872
10555946	0.0186792	up	1.26255	1.26255	0.336345	BC011304	Smpd1	sphingomyelin phosphodiesterase 1, acid lysosomal	NM_011421 // GO:0006685 // sphingomyelin catabolic process // inferred from electronic annotation /// NM_011421 // GO:0008152 // metabolic process // inferred from electronic annotation /// ENSMUST00000046983 // GO:0006685 // sphingomyelin catabolic process // inferred from electronic annotation /// ENSMUST00000046983 // GO:0008152 // metabolic process // inferred from electronic annotation /// B…	NM_011421	Mm.4628///Mm.4628///Mm.4628		20597	GO:0006685|GO:0008152|GO:0006685|GO:0008152|GO:0006685|GO:0008152|GO:0005764|GO:0005764|GO:0005764|GO:0004767|GO:0016787|GO:0016798|GO:0004767|GO:0016787|GO:0016798|GO:0004767|GO:0016787|GO:0016798
10510910	0.0148422	down	1.26254	-1.26254	-0.336328	AB078338	Prdm16	PR domain containing 16	AB078338 // GO:0022008 // neurogenesis // inferred from direct assay				70673	GO:0022008|GO:0046332
10361282	0.0340025	up	1.26118	1.26118	0.334769	BC028945	Cr1l	complement component (3b/4b) receptor 1-like	NM_013499 // GO:0001701 // in utero embryonic development // inferred from genetic interaction /// NM_013499 // GO:0006955 // immune response // inferred from electronic annotation /// NM_013499 // GO:0006958 // complement activation, classical pathway // inferred from electronic annotation /// NM_013499 // GO:0007275 // multicellular organismal development // inferred from electronic annotation …	NM_013499	Mm.301652///Mm.301652///Mm.301652///Mm.301652		12946	GO:0001701|GO:0006955|GO:0006958|GO:0007275|GO:0007565|GO:0030449|GO:0030449|GO:0045087|GO:0045916|GO:0001701|GO:0006955|GO:0006958|GO:0007275|GO:0007565|GO:0030449|GO:0030449|GO:0045087|GO:0045916|GO:0001701|GO:0006955|GO:0006958|GO:0007275|GO:0007565|GO:0030449|GO:0030449|GO:0045087|GO:0045916|GO:0001701|GO:0006955|GO:0006958|GO:0007275|GO:0007565|GO:0030449|GO:0030449|GO:0045087|GO:0045916|GO:…
10402268	0.00135816	up	1.26073	1.26073	0.334255	AJ000990	Lgmn	legumain	NM_011175 // GO:0006508 // proteolysis // inferred from direct assay /// NM_011175 // GO:0040015 // negative regulation of multicellular organism growth // inferred from mutant phenotype /// ENSMUST00000021607 // GO:0006508 // proteolysis // inferred from direct assay /// ENSMUST00000021607 // GO:0040015 // negative regulation of multicellular organism growth // inferred from mutant phenotype ///…	NM_011175	Mm.17185///Mm.17185///Mm.17185///Mm.17185		19141	GO:0006508|GO:0040015|GO:0006508|GO:0040015|GO:0006508|GO:0040015|GO:0006508|GO:0040015|GO:0005764|GO:0005770|GO:0045177|GO:0005764|GO:0005770|GO:0045177|GO:0005764|GO:0005770|GO:0045177|GO:0005764|GO:0005770|GO:0045177|GO:0004197|GO:0008233|GO:0008234|GO:0016787|GO:0004197|GO:0008233|GO:0008234|GO:0016787|GO:0004197|GO:0008233|GO:0008234|GO:0016787|GO:0004197|GO:0008233|GO:0008234|GO:0016787
10551169	0.018847	up	1.2606	1.2606	0.334107	BC025206	B3gnt8	UDP-GlcNAc:betaGal beta-1,3-N-acetylglucosaminyltransferase 8	NM_146184 // GO:0006486 // protein amino acid glycosylation // inferred from electronic annotation /// NM_001036740 // GO:0006486 // protein amino acid glycosylation // inferred from electronic annotation /// ENSMUST00000076034 // GO:0006486 // protein amino acid glycosylation // inferred from electronic annotation /// BC025206 // GO:0006486 // protein amino acid glycosylation // inferred from el…	NM_146184|NM_001036740	Mm.192369///Mm.192369///Mm.192369///Mm.192369		232984	GO:0006486|GO:0006486|GO:0006486|GO:0006486|GO:0005794|GO:0016020|GO:0016021|GO:0005794|GO:0016020|GO:0016021|GO:0005794|GO:0016020|GO:0016021|GO:0005794|GO:0016020|GO:0016021|GO:0008378|GO:0016740|GO:0016757|GO:0008378|GO:0016740|GO:0016757|GO:0008378|GO:0016740|GO:0016757|GO:0008378|GO:0016740|GO:0016757
10535750	0.0397471	up	1.26024	1.26024	0.333693	BC052439|BC032292	Mtif3|Gtf3a	mitochondrial translational initiation factor 3 | general transcription factor III A	NM_029581 // GO:0006412 // translation // inferred from electronic annotation /// NM_029581 // GO:0006413 // translational initiation // inferred from electronic annotation /// NM_029581 // GO:0006446 // regulation of translational initiation // inferred from sequence or structural similarity /// NM_029581 // GO:0032790 // ribosome disassembly // inferred from sequence or structural similarity //…	NM_029581|NM_025652	Mm.196528///Mm.196528///Mm.196528///Mm.196528///Mm.196528///Mm.196528///Mm.358698///Mm.358698///Mm.358698		76366 | 66596	GO:0006412|GO:0006413|GO:0006446|GO:0032790|GO:0006412|GO:0006413|GO:0006446|GO:0032790|GO:0006412|GO:0006413|GO:0006446|GO:0032790|GO:0006412|GO:0006413|GO:0006446|GO:0032790|GO:0006412|GO:0006413|GO:0006446|GO:0032790|GO:0006412|GO:0006413|GO:0006446|GO:0032790|GO:0006350|GO:0045449|GO:0006350|GO:0045449|GO:0006350|GO:0045449|GO:0005739|GO:0005739|GO:0005739|GO:0005739|GO:0005739|GO:0005739|GO:…
10477852	0.0068828	up	1.25948	1.25948	0.332824		Gm14251	predicted gene 14251		XM_001481161			632394
10559516	0.0090637	up	1.25928	1.25928	0.332602	BC082583	Rdh13	retinol dehydrogenase 13 (all-trans and 9-cis)	NM_175372 // GO:0008152 // metabolic process // inferred from electronic annotation /// NM_175372 // GO:0055114 // oxidation reduction // inferred from electronic annotation /// ENSMUST00000008579 // GO:0008152 // metabolic process // inferred from electronic annotation /// ENSMUST00000008579 // GO:0055114 // oxidation reduction // inferred from electronic annotation /// BC082583 // GO:0008152 //…	NM_175372	Mm.413106///Mm.413106///Mm.413106///Mm.413106	NM_175372 // Pfam // IPR005097 // Saccharopine dehydrogenase /// ENSMUST00000008579 // Pfam // IPR005097 // Saccharopine dehydrogenase /// BC082583 // Pfam // IPR005097 // Saccharopine dehydrogenase /// ENSMUST00000119485 // Pfam // IPR005097 // Saccharopine dehydrogenase	108841	GO:0008152|GO:0055114|GO:0008152|GO:0055114|GO:0008152|GO:0055114|GO:0008152|GO:0055114|GO:0016491|GO:0016491|GO:0016491|GO:0016491
10431210	0.0454783	up	1.25796	1.25796	0.331085	BC058398	Wnt7b	wingless-related MMTV integration site 7B	NM_009528 // GO:0007165 // signal transduction // traceable author statement /// NM_009528 // GO:0007223 // Wnt receptor signaling pathway, calcium modulating pathway // inferred from electronic annotation /// NM_009528 // GO:0007267 // cell-cell signaling // traceable author statement /// NM_009528 // GO:0007275 // multicellular organismal development // inferred from electronic annotation /// N…	NM_009528	Mm.306946///Mm.306946///Mm.306946///Mm.306946		22422	GO:0007165|GO:0007223|GO:0007267|GO:0007275|GO:0016055|GO:0045669|GO:0050808|GO:0060669|GO:0060710|GO:0007165|GO:0007223|GO:0007267|GO:0007275|GO:0016055|GO:0045669|GO:0050808|GO:0060669|GO:0060710|GO:0007165|GO:0007223|GO:0007267|GO:0007275|GO:0016055|GO:0045669|GO:0050808|GO:0060669|GO:0060710|GO:0007165|GO:0007223|GO:0007267|GO:0007275|GO:0016055|GO:0045669|GO:0050808|GO:0060669|GO:0060710|GO:…
10430660	0.0415934	up	1.25788	1.25788	0.330992	BC053430	Pdgfb	platelet derived growth factor, B polypeptide	NM_011057 // GO:0001938 // positive regulation of endothelial cell proliferation // inferred from genetic interaction /// NM_011057 // GO:0006929 // substrate-bound cell migration // inferred from direct assay /// NM_011057 // GO:0008283 // cell proliferation // inferred from electronic annotation /// NM_011057 // GO:0030031 // cell projection assembly // inferred from direct assay /// NM_011057 …	NM_011057	Mm.144089///Mm.144089///Mm.144089		18591	GO:0001938|GO:0006929|GO:0008283|GO:0030031|GO:0030036|GO:0030336|GO:0045743|GO:0050730|GO:0060445|GO:0060664|GO:0001938|GO:0006929|GO:0008283|GO:0030031|GO:0030036|GO:0030336|GO:0045743|GO:0050730|GO:0060445|GO:0060664|GO:0001938|GO:0006929|GO:0008283|GO:0030031|GO:0030036|GO:0030336|GO:0045743|GO:0050730|GO:0060445|GO:0060664|GO:0005576|GO:0016020|GO:0005576|GO:0016020|GO:0005576|GO:0016020|GO:…
10442285	0.00948199	up	1.25783	1.25783	0.330937		Gm5224	endosulfine alpha pseudogene		XM_001478718			383218
10439357	0.00479991	down	1.25782	-1.25782	-0.33093	BC107406	Fbxo40	F-box protein 40	NM_001037321 // GO:0019941 // modification-dependent protein catabolic process // inferred from electronic annotation /// ENSMUST00000075869 // GO:0019941 // modification-dependent protein catabolic process // inferred from electronic annotation /// ENSMUST00000114806 // GO:0019941 // modification-dependent protein catabolic process // inferred from electronic annotation /// BC107406 // GO:001994…	NM_001037321	Mm.211899///Mm.211899///Mm.211899///Mm.211899		207215	GO:0019941|GO:0019941|GO:0019941|GO:0019941|GO:0008270|GO:0046872|GO:0008270|GO:0046872|GO:0008270|GO:0046872|GO:0008270|GO:0046872
10524077	0.00219637	down	1.25757	-1.25757	-0.330635
10505224	0.0310165	up	1.25731	1.25731	0.330339	BC099674	Snx30	sorting nexin family member 30	NM_172468 // GO:0006810 // transport // inferred from electronic annotation /// NM_172468 // GO:0007154 // cell communication // inferred from electronic annotation /// NM_172468 // GO:0015031 // protein transport // inferred from electronic annotation /// ENSMUST00000030080 // GO:0006810 // transport // inferred from electronic annotation /// ENSMUST00000030080 // GO:0007154 // cell communicatio…	NM_172468	Mm.259705///Mm.259705///Mm.259705///Mm.259705		209131	GO:0006810|GO:0007154|GO:0015031|GO:0006810|GO:0007154|GO:0015031|GO:0006810|GO:0007154|GO:0015031|GO:0006810|GO:0007154|GO:0015031|GO:0005515|GO:0035091|GO:0005515|GO:0035091|GO:0005515|GO:0035091|GO:0005515|GO:0035091
10535780	0.0346279	up	1.25702	1.25702	0.330012	M64689	Flt3	FMS-like tyrosine kinase 3	NM_010229 // GO:0002318 // myeloid progenitor cell differentiation // inferred from genetic interaction /// NM_010229 // GO:0002318 // myeloid progenitor cell differentiation // inferred from mutant phenotype /// NM_010229 // GO:0002320 // lymphoid progenitor cell differentiation // inferred from genetic interaction /// NM_010229 // GO:0002328 // pro-B cell differentiation // inferred from mutant…	NM_010229	Mm.194///Mm.194///Mm.194///Mm.194///Mm.194		14255	GO:0002318|GO:0002318|GO:0002320|GO:0002328|GO:0002572|GO:0006468|GO:0007169|GO:0008285|GO:0030097|GO:0030098|GO:0045578|GO:0046777|GO:0002318|GO:0002318|GO:0002320|GO:0002328|GO:0002572|GO:0006468|GO:0007169|GO:0008285|GO:0030097|GO:0030098|GO:0045578|GO:0046777|GO:0002318|GO:0002318|GO:0002320|GO:0002328|GO:0002572|GO:0006468|GO:0007169|GO:0008285|GO:0030097|GO:0030098|GO:0045578|GO:0046777|GO:…
10445430	0.044547	up	1.25681	1.25681	0.329767	BC027021	Mrpl14	mitochondrial ribosomal protein L14	NM_026732 // GO:0006412 // translation // inferred from electronic annotation /// ENSMUST00000024734 // GO:0006412 // translation // inferred from electronic annotation /// BC027021 // GO:0006412 // translation // inferred from electronic annotation	NM_026732	Mm.379158///Mm.379158///Mm.379158		68463	GO:0006412|GO:0006412|GO:0006412|GO:0005622|GO:0005739|GO:0005840|GO:0030529|GO:0005622|GO:0005739|GO:0005840|GO:0030529|GO:0005622|GO:0005739|GO:0005840|GO:0030529|GO:0003735|GO:0003735|GO:0003735
10448459	0.0470828	up	1.25649	1.25649	0.329404	BC094417	Tbc1d24	TBC1 domain family, member 24	NM_173186 // GO:0032313 // regulation of Rab GTPase activity // inferred from electronic annotation /// ENSMUST00000040474 // GO:0032313 // regulation of Rab GTPase activity // inferred from electronic annotation /// BC094417 // GO:0032313 // regulation of Rab GTPase activity // inferred from electronic annotation /// ENSMUST00000097376 // GO:0032313 // regulation of Rab GTPase activity // inferr…	NM_173186	Mm.301585///Mm.301585///Mm.301585///Mm.301585		224617	GO:0032313|GO:0032313|GO:0032313|GO:0032313|GO:0005622|GO:0005622|GO:0005622|GO:0005622|GO:0005096|GO:0005097|GO:0005096|GO:0005097|GO:0005096|GO:0005097|GO:0005096|GO:0005097
10511258	0.0335488	up	1.25603	1.25603	0.328872	BC026939	Fam132a	family with sequence similarity 132, member A		NM_026125	Mm.29140///Mm.29140///Mm.29140		67389	GO:0005576|GO:0005576|GO:0005576
10509555	0.0174107	down	1.25504	-1.25504	-0.327737
10419296	0.0260299	up	1.25399	1.25399	0.326524	BC063740|AK036390|AK052690|AK042443	Wdhd1	WD repeat and HMG-box DNA binding protein 1		NM_172598	Mm.265615///Mm.265615///Mm.265615///Mm.265615///Mm.265615///Mm.265615///Mm.265615///Mm.265615///Mm.265615		218973	GO:0005634|GO:0005634|GO:0005634|GO:0005634|GO:0005634|GO:0005634|GO:0005634|GO:0005634|GO:0005634|GO:0003677|GO:0003677|GO:0003677|GO:0003677|GO:0003677|GO:0003677|GO:0003677|GO:0003677|GO:0003677
10599917	0.0471965	up	1.25383	1.25383	0.32634	BC145139	Fmr1nb	fragile X mental retardation 1 neighbor		NM_174993	Mm.284945///Mm.284945///Mm.284945///Mm.284945///Mm.284945		207854	GO:0016020|GO:0016021|GO:0016020|GO:0016021|GO:0016020|GO:0016021|GO:0016020|GO:0016021|GO:0016020|GO:0016021
10422628	0.033873	down	1.25316	-1.25316	-0.325572	BC137637	Plcxd3	phosphatidylinositol-specific phospholipase C, X domain containing 3	NM_177355 // GO:0006629 // lipid metabolic process // inferred from electronic annotation /// NM_177355 // GO:0007165 // signal transduction // inferred from electronic annotation /// NM_177355 // GO:0007242 // intracellular signaling cascade // inferred from electronic annotation /// NM_177355 // GO:0016042 // lipid catabolic process // inferred from electronic annotation /// ENSMUST00000061925 …	NM_177355	Mm.308996///Mm.478176///Mm.308996///Mm.478176///Mm.308996///Mm.478176///Mm.308996///Mm.478176		239318	GO:0006629|GO:0007165|GO:0007242|GO:0016042|GO:0006629|GO:0007165|GO:0007242|GO:0016042|GO:0006629|GO:0007165|GO:0007242|GO:0016042|GO:0006629|GO:0007165|GO:0007242|GO:0016042|GO:0004629|GO:0004871|GO:0008081|GO:0016787|GO:0004629|GO:0004871|GO:0008081|GO:0016787|GO:0004629|GO:0004871|GO:0008081|GO:0016787|GO:0004629|GO:0004871|GO:0008081|GO:0016787
10471294	0.0425583	up	1.25316	1.25316	0.325569	BC016136	Ppapdc3	phosphatidic acid phosphatase type 2 domain containing 3		NM_145521	Mm.257236///Mm.257236///Mm.257236		227721	GO:0016020|GO:0016021|GO:0016020|GO:0016021|GO:0016020|GO:0016021|GO:0003824|GO:0016787|GO:0003824|GO:0016787|GO:0003824|GO:0016787
10582839	0.00195316	down	1.25235	-1.25235	-0.324634		Gm9909	predicted gene 9909					628856
10382532	0.0414754	up	1.25191	1.25191	0.324136	BC052932	Slc16a5	solute carrier family 16 (monocarboxylic acid transporters), member 5		NM_001080934	Mm.25773///Mm.25773///Mm.25773///Mm.25773///Mm.25773	ENSMUST00000106531 // Pfam // IPR011701 // Major facilitator superfamily MFS_1	217316
10573401	0.00654599	up	1.25164	1.25164	0.323817	BC027404|AK032945|AK139463|AK040715	Trmt1	TRM1 tRNA methyltransferase 1 homolog (S. cerevisiae)	NM_198020 // GO:0008033 // tRNA processing // inferred from electronic annotation /// ENSMUST00000109766 // GO:0008033 // tRNA processing // inferred from electronic annotation /// ENSMUST00000109768 // GO:0008033 // tRNA processing // inferred from electronic annotation /// BC027404 // GO:0008033 // tRNA processing // inferred from electronic annotation /// ENSMUST00000001974 // GO:0008033 // tR…	NM_198020	Mm.275720///Mm.275720///Mm.275720///Mm.275720///Mm.275720///Mm.275720///Mm.275720///Mm.275720///Mm.275720///Mm.275720		212528	GO:0008033|GO:0008033|GO:0008033|GO:0008033|GO:0008033|GO:0008033|GO:0008033|GO:0008033|GO:0008033|GO:0008033|GO:0003676|GO:0003723|GO:0004809|GO:0008168|GO:0008270|GO:0016740|GO:0046872|GO:0003676|GO:0003723|GO:0004809|GO:0008168|GO:0008270|GO:0016740|GO:0046872|GO:0003676|GO:0003723|GO:0004809|GO:0008168|GO:0008270|GO:0016740|GO:0046872|GO:0003676|GO:0003723|GO:0004809|GO:0008168|GO:0008270|GO:…
10466659	0.0435723	up	1.25136	1.25136	0.323496	AF174583	Gda	guanine deaminase		NM_010266	Mm.45054///Mm.45054///Mm.45054///Mm.45054		14544	GO:0008270|GO:0008892|GO:0016787|GO:0046872|GO:0008270|GO:0008892|GO:0016787|GO:0046872|GO:0008270|GO:0008892|GO:0016787|GO:0046872|GO:0008270|GO:0008892|GO:0016787|GO:0046872
10549282	0.0289315	down	1.25112	-1.25112	-0.323215	AB182288	Itpr2	inositol 1,4,5-triphosphate receptor 2	NM_019923 // GO:0006810 // transport // inferred from electronic annotation /// NM_019923 // GO:0006811 // ion transport // inferred from electronic annotation /// NM_019923 // GO:0006816 // calcium ion transport // inferred from direct assay /// NM_010586 // GO:0006810 // transport // inferred from electronic annotation /// NM_010586 // GO:0006811 // ion transport // inferred from electronic ann…	NM_019923|NM_010586	Mm.7800///Mm.7800///Mm.7800///Mm.7800///Mm.7800///Mm.7800///Mm.7800		16439	GO:0006810|GO:0006811|GO:0006816|GO:0006810|GO:0006811|GO:0006816|GO:0006810|GO:0006811|GO:0006816|GO:0006810|GO:0006811|GO:0006816|GO:0006810|GO:0006811|GO:0006816|GO:0006810|GO:0006811|GO:0006816|GO:0006810|GO:0006811|GO:0006816|GO:0005737|GO:0005783|GO:0005792|GO:0005938|GO:0016020|GO:0016021|GO:0016529|GO:0005737|GO:0005783|GO:0005792|GO:0005938|GO:0016020|GO:0016021|GO:0016529|GO:0005737|GO:…
10493409	0.0482844	up	1.25073	1.25073	0.322768	BC002021	Scamp3	secretory carrier membrane protein 3	NM_011886 // GO:0006810 // transport // inferred from electronic annotation /// NM_011886 // GO:0006886 // intracellular protein transport // traceable author statement /// NM_011886 // GO:0015031 // protein transport // inferred from electronic annotation /// NM_011886 // GO:0032526 // response to retinoic acid // inferred from direct assay /// NM_011886 // GO:0042221 // response to chemical sti…	NM_011886	Mm.257052///Mm.257052///Mm.257052///Mm.257052///Mm.257052		24045	GO:0006810|GO:0006886|GO:0015031|GO:0032526|GO:0042221|GO:0006810|GO:0006886|GO:0015031|GO:0032526|GO:0042221|GO:0006810|GO:0006886|GO:0015031|GO:0032526|GO:0042221|GO:0006810|GO:0006886|GO:0015031|GO:0032526|GO:0042221|GO:0006810|GO:0006886|GO:0015031|GO:0032526|GO:0042221|GO:0000139|GO:0016020|GO:0016021|GO:0000139|GO:0016020|GO:0016021|GO:0000139|GO:0016020|GO:0016021|GO:0000139|GO:0016020|GO:…
10379389	0.0266033	up	1.25061	1.25061	0.322636	BC027165	Adap2	ArfGAP with dual PH domains 2	NM_172133 // GO:0007507 // heart development // non-traceable author statement /// NM_172133 // GO:0032312 // regulation of ARF GTPase activity // inferred from electronic annotation /// NM_172133 // GO:0048017 // inositol lipid-mediated signaling // not recorded /// ENSMUST00000021050 // GO:0007507 // heart development // non-traceable author statement /// ENSMUST00000021050 // GO:0032312 // reg…	NM_172133	Mm.341520///Mm.341520///Mm.341520		216991	GO:0007507|GO:0032312|GO:0048017|GO:0007507|GO:0032312|GO:0048017|GO:0007507|GO:0032312|GO:0048017|GO:0005737|GO:0005886|GO:0016020|GO:0005737|GO:0005886|GO:0016020|GO:0005737|GO:0005886|GO:0016020|GO:0005096|GO:0005547|GO:0008060|GO:0008270|GO:0046872|GO:0005096|GO:0005547|GO:0008060|GO:0008270|GO:0046872|GO:0005096|GO:0005547|GO:0008060|GO:0008270|GO:0046872
10496425	0.0214642	down	1.25019	-1.25019	-0.322146	AF331802	Adh7	alcohol dehydrogenase 7 (class IV), mu or sigma polypeptide	NM_009626 // GO:0006068 // ethanol catabolic process // inferred from mutant phenotype /// NM_009626 // GO:0042572 // retinol metabolic process // inferred from mutant phenotype /// NM_009626 // GO:0042573 // retinoic acid metabolic process // inferred from mutant phenotype /// NM_009626 // GO:0055114 // oxidation reduction // inferred from electronic annotation /// ENSMUST00000090171 // GO:00060…	NM_009626	Mm.8473///Mm.8473///Mm.8473		11529	GO:0006068|GO:0042572|GO:0042573|GO:0055114|GO:0006068|GO:0042572|GO:0042573|GO:0055114|GO:0006068|GO:0042572|GO:0042573|GO:0055114|GO:0005622|GO:0005737|GO:0005622|GO:0005737|GO:0005622|GO:0005737|GO:0004022|GO:0004022|GO:0004745|GO:0008270|GO:0016491|GO:0046872|GO:0004022|GO:0004022|GO:0004745|GO:0008270|GO:0016491|GO:0046872|GO:0004022|GO:0004022|GO:0004745|GO:0008270|GO:0016491|GO:0046872
